# Supplementary material for: Smoking induces DNA methylation changes in Multiple Sclerosis patients with exposure-response relationship
Source: Sci Rep. 2017 Nov 6;7:14589. doi: 10.1038/s41598-017-14788-w (PMC5674007; doi:10.1038/s41598-017-14788-w)
Supplement: Supplementary file 2 — Supplementary table 1 [file 41598_2017_14788_MOESM2_ESM.xlsx]

## Sheet: Sheet1
		Selected (S)		Broad (B)
		MS		MS		HC
Age	years (mean±SE)	37.96±0.15		40.28±0.09		42.08±0.08
Sex	Males	0	0	42	0.318182	35	0.259259
	Female	50	1	90	0.681818	100	0.740741
Disease duration	years (mean±SE)	2.60±0.05		6.81±0.05		-	-
Smoking group	W5Y	19	0.38	33	0.25	34	0.251852
	B5Y	9	0.18	34	0.257576	31	0.22963
	NS	22	0.44	65	0.492424	70	0.518519
Smoking load	Pack-years, PY (mean±SE)	6.26±0.17		4.77±0.06		3.97±0.06
	W5Y	14.66±0.45		12.01±0.30		9.24±0.40
	B5Y	3.84±0.45		6.88±0.23		7.13±0.23
	NS	0		0		0
HLA-DRB1*15:01	Carrier	50	1	77	0.583333	38	0.281481
	Non-carrier	0	0	55	0.416667	97	0.718519
HLA-A2	Carrier	0	0	58	0.439394	82	0.607407
	Non-carrier	50	1	74	0.560606	53	0.392593
Combined risk factors	Risk HLA, male	0	0	9 NS, 2 B5Y, 6 W5Y	0.128788	1 NS, 0 B5Y, 1 W5Y	0.0151515
	Risk HLA, female	22 NS, 9 B5Y, 19 W5Y	1	15 NS, 4 B5Y, 4 W5Y	0.174242	10 NS, 3 B5Y, 2 W5Y	0.111111
	No risk HLA, male	0	0	10 NS, 8 B5Y, 7 W5Y	0.19697	19 NS, 3 B5Y, 11 W5Y	0.244444
	No risk HLA, female	0	0	31 NS, 20 B5Y, 16 W5Y	0.507576	42 NS, 25 B5Y, 22 W5Y	0.659259
