# Supplementary material for: Smoking induces DNA methylation changes in Multiple Sclerosis patients with exposure-response relationship
Source: Sci Rep. 2017 Nov 6;7:14589. doi: 10.1038/s41598-017-14788-w (PMC5674007; doi:10.1038/s41598-017-14788-w)
Supplement: Supplementary file 3 — Supplementaty table 2 [file 41598_2017_14788_MOESM3_ESM.xlsx]

## Sheet: legend
meta
ID	Illumina probe ID
Effect	Effect size estimate after meta-analysis in the M-value scale (DM)
StdErr	standard error
P.value	P value
Direction	sign of the logFC in the individual cohorts
FDR	False Discovery Rate
chr	Chromosome (hg19)
pos	Position (hg19)
UCSC_RefGene_Name	Mapped gene (Illumina annotation), gene symbol
UCSC_RefGene_Accession	Mapped gene (Illumina annotation), RefSeq accession
UCSC_RefGene_Group	Gene region feature category (Illumina annotation)
S and B
ID	Illumina probe ID
logFC	Effect size obtained with limma in the M-value scale (DM)
t	limma moderated t statistics
P.Value	P value
FDR	False Discovery Rate
mean.b.W5Y	Mean methylation level (b) in the W5Y group
mean.b.B5Y	Mean methylation level (b) in the B5Y group
mean.b.NS	Mean methylation level (b) in the NS group
Db	Difference in methylation in the b-value scale
chr	Chromosome (hg19)
pos	Position (hg19)
UCSC_RefGene_Name	Mapped gene (Illumina annotation), gene symbol
UCSC_RefGene_Accession	Mapped gene (Illumina annotation), RefSeq accession
UCSC_RefGene_Group	Gene region feature category (Illumina annotation)
beta regression
CpG	Illumina probe ID
PY	Pack-Year
MS	Regression parameter for the mean - MS
Smoking B5Y	Regression parameter for the mean - Smoking B5Y
Smoking W5Y	Regression parameter for the mean - Smoking W5Y
PY:MS interaction	Regression parameter for the mean - PY:MS interaction
(phi)_SMOKING_5YB5Y	Regression parameter for the precision - Smoking B5Y
(phi)_SMOKING_5YW5Y	Regression parameter for the precision - Smoking W5Y

## Sheet: meta
Differentially methylated positions after meta-analysis (top 100 positions)
W5Y vs. NS
ID	Effect	StdErr	P.value	Direction	FDR	chr	pos	UCSC_RefGene_Name	UCSC_RefGene_Accession	UCSC_RefGene_Group
cg05575921	-1.2433	0.1152	3.705e-27	--	1.61934e-21	chr5	373378	AHRR	NM_020731	Body
cg21566642	-0.7501	0.0735	1.745e-24	--	3.81342e-19	chr2	233284661
cg01940273	-0.4731	0.0472	1.17e-23	--	1.70457e-18	chr2	233284934
cg03636183	-0.5524	0.056	5.75e-23	--	6.28285e-18	chr19	17000585	F2RL3	NM_003950	Body
cg21161138	-0.4158	0.0452	3.459e-20	--	3.02364e-15	chr5	399360	AHRR	NM_020731	Body
cg06126421	-0.6781	0.0747	1.093e-19	--	7.96192e-15	chr6	30720080
cg05951221	-0.4938	0.0553	4.531e-19	--	2.82908e-14	chr2	233284402
cg26703534	-0.2476	0.0342	4.489e-13	--	2.4525e-08	chr5	377358	AHRR	NM_020731	Body
cg21322436	-0.3467	0.0489	1.4e-12	--	6.79884e-08	chr7	145812842	CNTNAP2	NM_014141	TSS1500
cg19572487	-0.347	0.0492	1.676e-12	--	7.32526e-08	chr17	38476024	RARA;RARA;RARA	NM_001145301;NM_000964;NM_001145302	5'UTR;5'UTR;5'UTR
cg14753356	-0.2894	0.0425	9.435e-12	--	3.74885e-07	chr6	30720108
cg15342087	-0.2815	0.0442	2.007e-10	--	7.30996e-06	chr6	30720209
cg14817490	-0.4379	0.0698	3.491e-10	--	1.1737e-05	chr5	392920	AHRR	NM_020731	Body
cg23161492	-0.4002	0.0652	8.268e-10	--	2.5812e-05	chr15	90357202	ANPEP	NM_001150	5'UTR
cg06644428	-0.7737	0.127	1.117e-09	--	3.2547e-05	chr2	233284112
cg23916896	-0.5159	0.0871	3.162e-09	--	8.63756e-05	chr5	368804	AHRR	NM_020731	Body
cg03329539	-0.2128	0.0367	6.398e-09	--	0.000164492	chr2	233283329
cg26271591	-0.3859	0.0673	9.905e-09	--	0.000240509	chr2	178125956	NFE2L2;NFE2L2;NFE2L2	NM_006164;NM_001145413;NM_001145412	Body;5'UTR;5'UTR
cg12075928	-0.2974	0.0521	1.168e-08	--	0.000268682	chr8	141801307	PTK2;PTK2	NM_153831;NM_005607	Body;Body
cg27537125	-0.1786	0.0316	1.565e-08	--	0.000342006	chr1	25349681
cg19859270	-0.2622	0.0465	1.762e-08	--	0.000366721	chr3	98251294	GPR15	NM_005290	1stExon
cg21091547	-0.3096	0.0551	1.889e-08	--	0.000375282	chr6	36645500	CDKN1A;CDKN1A	NM_078467;NM_000389	TSS1500;TSS1500
cg25648203	-0.3199	0.0575	2.642e-08	--	0.000502058	chr5	395444	AHRR	NM_020731	Body
cg24090911	-0.308	0.0555	2.79e-08	--	0.000508092	chr5	400732	AHRR	NM_020731	Body
cg11554391	-0.2642	0.048	3.626e-08	--	0.000633923	chr5	321320	AHRR	NM_020731	Body
cg23771366	-0.193	0.0357	6.41e-08	--	0.00107754	chr11	86510998	PRSS23	NM_007173	TSS1500
cg26361535	-0.2723	0.0509	8.613e-08	--	0.00136272	chr8	144576604	ZC3H3	NM_015117	Body
cg11902777	-0.4726	0.0883	8.73e-08	--	0.00136272	chr5	368843	AHRR	NM_020731	Body
cg03991871	-0.5536	0.1046	1.214e-07	--	0.00177158	chr5	368447	AHRR	NM_020731	Body
cg04885881	-0.2361	0.0446	1.216e-07	--	0.00177158	chr1	11123118
cg15474579	-0.2137	0.0404	1.267e-07	--	0.00178634	chr6	36645812	CDKN1A;CDKN1A	NM_078467;NM_000389	TSS1500;TSS1500
cg09935388	-0.6325	0.1208	1.629e-07	--	0.00222495	chr1	92947588	GFI1;GFI1;GFI1	NM_001127215;NM_001127216;NM_005263	Body;Body;Body
cg25949550	-0.2687	0.0516	1.89e-07	--	0.00250321	chr7	145814306	CNTNAP2	NM_014141	Body
cg01899089	-0.1843	0.0355	2.041e-07	--	0.00262369	chr5	369969	AHRR	NM_020731	Body
cg24859433	-0.2721	0.0524	2.12e-07	--	0.00264738	chr6	30720203
cg14580211	-0.2641	0.051	2.219e-07	--	0.00269404	chr5	150161299	C5orf62	NM_032947	Body
cg24838345	-0.3416	0.0663	2.611e-07	--	0.00308428	chr8	125737353	MTSS1	NM_014751	Body
cg17287155	-0.3415	0.0677	4.452e-07	--	0.0051206	chr5	393347	AHRR	NM_020731	Body
cg09804858	-0.2206	0.0445	7.26e-07	--	0.00813619	chr6	42397121	TRERF1	NM_033502	5'UTR
cg16611234	-0.2783	0.0565	8.48e-07	--	0.00922533	chr11	58870075
cg05284742	-0.1655	0.0336	8.654e-07	--	0.00922533	chr14	93552128	ITPK1;ITPK1;ITPK1	NM_001142593;NM_014216;NM_001142594	Body;Body;Body
cg20059012	-0.4979	0.1032	1.394e-06	--	0.0142301	chr12	53613154	RARG;RARG	NM_001042728;NM_000966	Body;Body
cg04172771	-0.2657	0.0551	1.4e-06	--	0.0142301	chr8	50892702	SNTG1	NM_018967	5'UTR
cg11660018	-0.168	0.0349	1.447e-06	--	0.0143736	chr11	86510915	PRSS23	NM_007173	TSS1500
cg04517079	-0.1424	0.0296	1.576e-06	--	0.0153071	chr6	41546161	FOXP4;FOXP4;FOXP4	NM_001012426;NM_001012427;NM_138457	Body;Body;Body
cg10750182	-0.1045	0.0218	1.658e-06	--	0.0157535	chr10	73497514	C10orf105;C10orf105;CDH23	NM_001168390;NM_001168390;NM_022124	5'UTR;1stExon;Body
cg07428182	0.2474	0.052	1.937e-06	++	0.0180128	chrX	153686926	PLXNA3	NM_017514	5'UTR
cg19254163	-0.1307	0.0277	2.319e-06	--	0.0211158	chr11	60623782	GPR44	NM_004778	TSS1500
cg20303561	-0.2423	0.0515	2.577e-06	--	0.0229862	chr14	91881497	CCDC88C	NM_001080414	Body
cg27252467	0.4286	0.0913	2.698e-06	++	0.0235842	chr13	19585665	LOC348021	NR_026852	Body
cg01127300	-0.2177	0.0466	3.027e-06	--	0.0259413	chr22	38614796
cg06635952	0.1638	0.0352	3.314e-06	++	0.0278547	chr2	70025869	ANXA4	NM_001153	Body
cg25602603	0.4654	0.1003	3.477e-06	++	0.0286733	chr19	22320744
cg07986378	-0.28	0.0607	3.997e-06	--	0.0323511	chr12	11898284	ETV6	NM_001987	Body
cg10691866	-0.2467	0.0537	4.307e-06	--	0.0342264	chr7	65817282	TPST1	NM_003596	Body
cg11207515	0.3029	0.066	4.508e-06	++	0.035184	chr7	146904205	CNTNAP2	NM_014141	Body
cg25189904	-0.3449	0.0754	4.797e-06	--	0.0367827	chr1	68299493	GNG12	NM_018841	TSS1500
cg09250473	0.2016	0.0442	5.061e-06	++	0.0373766	chr19	50168907	IRF3;IRF3;BCL2L12;BCL2L12;BCL2L12;BCL2L12	NM_001571;NM_001571;NM_138639;NM_001040668;NM_001040668;NM_138639	1stExon;5'UTR;5'UTR;1stExon;5'UTR;1stExon
cg21197336	-0.4471	0.0981	5.126e-06	--	0.0373766	chr3	193587490
cg16398761	-0.3894	0.0854	5.131e-06	--	0.0373766	chr14	74220238	C14orf43;C14orf43	NM_001043318;NM_194278	5'UTR;5'UTR
cg07251887	-0.1492	0.0329	5.612e-06	--	0.0398507	chr17	73641809	LOC100130933;RECQL5	NM_001162997;NM_004259	TSS1500;Body
cg04492193	0.1974	0.0435	5.653e-06	++	0.0398507	chr4	8135668	ABLIM2;ABLIM2;ABLIM2;ABLIM2;ABLIM2;ABLIM2;ABLIM2	NM_032432;NM_001130083;NM_001130087;NM_001130088;NM_001130084;NM_001130085;NM_001130086	Body;Body;Body;Body;Body;Body;Body
cg24123432	-0.2818	0.0623	6.12e-06	--	0.042458	chrX	105412256
cg03450842	-0.1481	0.0328	6.266e-06	--	0.0427917	chr10	80834947	ZMIZ1	NM_020338	5'UTR
cg16822666	-0.2587	0.0574	6.653e-06	-+	0.0447356	chr17	35656660	ACACA;ACACA;ACACA;ACACA;ACACA;ACACA;ACACA	NM_198838;NM_198839;NM_198837;NM_198834;NM_198838;NM_198837;NM_198836	5'UTR;Body;5'UTR;Body;1stExon;1stExon;Body
cg03873392	0.3482	0.0774	6.807e-06	++	0.0449927	chr16	10801987
cg10293293	0.273	0.0607	6.978e-06	++	0.0449927	chrX	23761105	ACOT9;ACOT9	NM_001037171;NM_001033583	Body;Body
cg03364381	0.4146	0.0923	7.081e-06	++	0.0449927	chr21	43099460	NCRNA00111	NR_024367	TSS200
cg14462402	-0.2309	0.0514	7.103e-06	--	0.0449927	chr11	120678447	GRIK4	NM_014619	Body
cg18804920	0.2236	0.0499	7.419e-06	++	0.046323	chr7	146572638	CNTNAP2	NM_014141	Body
cg05315365	-0.1656	0.0372	8.503e-06	--	0.0523435	chr16	82096597	HSD17B2	NM_002153	Body
cg12806681	-0.3528	0.0794	8.791e-06	--	0.0530529	chr5	368394	AHRR	NM_020731	Body
cg10409981	0.5943	0.1338	8.861e-06	++	0.0530529	chr8	99984763
cg25953130	-0.3256	0.0738	1.031e-05	--	0.0608942	chr10	63753550	ARID5B	NM_032199	Body
cg18369034	-0.2927	0.0665	1.085e-05	--	0.0632292	chr14	52733216	PTGDR	NM_000953	TSS1500
cg07121795	-0.2209	0.0503	1.113e-05	--	0.0640075	chr1	16768162	NECAP2;NECAP2;NECAP2	NM_018090;NM_001145277;NM_001145278	Body;Body;Body
cg24996979	-0.1718	0.0392	1.161e-05	--	0.0659008	chr14	74223355	C14orf43;C14orf43	NM_001043318;NM_194278	5'UTR;5'UTR
cg03976645	-0.3011	0.0692	1.362e-05	--	0.0763188	chr7	16724981	BZW2;BZW2;BZW2	NR_027624;NM_014038;NM_001159767	Body;Body;Body
cg13193840	-0.2858	0.0662	1.586e-05	--	0.0877456	chr2	233285289
cg20502977	0.1531	0.0355	1.656e-05	++	0.0904731	chr2	238235136	COL6A3;COL6A3;COL6A3	NM_004369;NM_057166;NM_057167	Body;Body;Body
cg08806444	-0.2259	0.0525	1.688e-05	--	0.0910828	chr3	5163989	ARL8B;ARL8B	NM_018184;NM_018184	1stExon;5'UTR
cg04551776	-0.2221	0.0517	1.77e-05	--	0.0943427	chr5	393366	AHRR	NM_020731	Body
cg06411479	0.1597	0.0373	1.836e-05	++	0.0966815	chr4	6272229	WFS1;WFS1	NM_001145853;NM_006005	5'UTR;5'UTR
cg24376810	-0.2884	0.0674	1.892e-05	--	0.0984444	chrX	47508758	ELK1;ELK1	NM_001114123;NM_005229	5'UTR;5'UTR
cg16643706	0.1848	0.0432	1.936e-05	++	0.0995487	chr5	111289503	C5orf13;C5orf13	NM_001142474;NM_001142475	Body;Body
cg21611682	-0.1303	0.0307	2.194e-05	--	0.111503	chr11	68138269	LRP5	NM_002335	Body
cg24795274	0.3561	0.084	2.233e-05	++	0.112181	chr15	97162591
cg12856965	-0.1898	0.045	2.468e-05	--	0.1212	chr1	17284740	CROCC	NM_014675	Body
cg03079366	0.1199	0.0284	2.468e-05	++	0.1212	chr17	33787402
cg04290346	0.2545	0.0605	2.567e-05	++	0.12382	chr11	20177852	DBX1	NM_001029865	Body
cg24358846	0.2621	0.0623	2.578e-05	++	0.12382	chr8	99984680
cg20295214	-0.2177	0.0518	2.657e-05	--	0.126227	chr1	206226794	AVPR1B	NM_000707	Body
cg06418475	-0.256	0.0611	2.759e-05	--	0.129664	chr19	17008851	CPAMD8	NM_015692	Body
cg01314044	0.1667	0.0398	2.865e-05	++	0.132915	chr11	94246036
cg08038054	0.2356	0.0563	2.889e-05	++	0.132915	chr7	93550781	GNG11	NM_004126	TSS1500
cg26468891	-0.1286	0.0309	3.146e-05	--	0.143231	chr11	48077221	PTPRJ;PTPRJ	NM_002843;NM_001098503	Body;Body
cg20960181	-0.3743	0.09	3.201e-05	--	0.144232	chr1	86094825
cg23079012	-0.2515	0.0606	3.315e-05	--	0.147845	chr2	8343710
cg11387240	-0.1945	0.0469	3.419e-05	--	0.1483	chr5	131630112	SLC22A4	NM_003059	TSS200
cg06595162	-0.1423	0.0343	3.427e-05	--	0.1483	chr21	40141040	NCRNA00114;NCRNA00114	NR_027065;NR_027066	Body;TSS200
W5Y vs. B5Y
ID	Effect	StdErr	P.value	Direction	FDR	chr	pos	UCSC_RefGene_Name	UCSC_RefGene_Accession	UCSC_RefGene_Group
cg05575921	-0.9858	0.135	2.841e-13	--	1.24171e-07	chr5	373378	AHRR	NM_020731	Body
cg01940273	-0.3681	0.0556	3.699e-11	--	8.08357e-06	chr2	233284934
cg21566642	-0.5557	0.0871	1.789e-10	--	2.60638e-05	chr2	233284661
cg03636183	-0.3809	0.0657	6.865e-09	--	0.000750118	chr19	17000585	F2RL3	NM_003950	Body
cg21161138	-0.2964	0.0528	2.037e-08	--	0.00178062	chr5	399360	AHRR	NM_020731	Body
cg05951221	-0.3594	0.0656	4.195e-08	--	0.00288402	chr2	233284402
cg26703534	-0.2186	0.04	4.619e-08	--	0.00288402	chr5	377358	AHRR	NM_020731	Body
cg27537125	-0.1944	0.0373	1.869e-07	--	0.010211	chr1	25349681
cg26271591	-0.4039	0.0789	3.038e-07	--	0.0147073	chr2	178125956	NFE2L2;NFE2L2;NFE2L2	NM_006164;NM_001145413;NM_001145412	Body;5'UTR;5'UTR
cg06126421	-0.4505	0.0883	3.365e-07	--	0.0147073	chr6	30720080
cg27540791	-0.1923	0.0416	3.874e-06	--	0.153927	chrX	100475082	DRP2;DRP2;DRP2;DRP2	NM_001171184;NM_001939;NM_001939;NM_001171184	5'UTR;5'UTR;1stExon;1stExon
cg15342087	-0.2335	0.052	7.244e-06	--	0.244153	chr6	30720209
cg17834632	0.1532	0.0341	7.262e-06	++	0.244153	chr17	81039747	METRNL	NM_001004431	Body
cg21322436	-0.2537	0.0574	9.72e-06	--	0.295749	chr7	145812842	CNTNAP2	NM_014141	TSS1500
cg03940103	-0.1624	0.0368	1.033e-05	-+	0.295749	chr19	41698823	CYP2S1	NM_030622	TSS1500
cg11405655	-0.2893	0.066	1.181e-05	--	0.295749	chr1	999599
cg04623165	0.4388	0.1002	1.188e-05	++	0.295749	chr2	10372402
cg21080294	0.2543	0.0581	1.218e-05	++	0.295749	chrX	106871478	PRPS1	NM_002764	TSS200
cg27286967	0.1493	0.0343	1.326e-05	++	0.303325	chr11	66035932	RAB1B	NM_030981	TSS200
cg25058023	-0.2655	0.0611	1.388e-05	--	0.303325	chr7	154863176	HTR5A	NM_024012	1stExon
cg14220678	0.7323	0.1715	1.951e-05	++	0.406057	chr1	46089024	CCDC17	NM_001114938	Body
cg24838345	-0.3398	0.08	2.17e-05	--	0.418635	chr8	125737353	MTSS1	NM_014751	Body
cg04719215	0.2284	0.0538	2.203e-05	++	0.418635	chr16	20081258	GPR139	NM_001002911	Body
cg20303561	-0.2566	0.0607	2.331e-05	--	0.424502	chr14	91881497	CCDC88C	NM_001080414	Body
cg22132788	1.0154	0.2406	2.449e-05	++	0.428152	chr7	45002486	MYO1G	NM_033054	Body
cg24123432	-0.3062	0.0731	2.842e-05	--	0.44596	chrX	105412256
cg23545272	-0.2302	0.055	2.851e-05	--	0.44596	chrX	68049613	EFNB1;EFNB1	NM_004429;NM_004429	5'UTR;1stExon
cg26916936	-0.4953	0.1186	2.944e-05	--	0.44596	chr11	121970613	LOC399959;MIR125B1	NR_024430;NR_029671	Body;TSS200
cg12803068	0.7579	0.1815	2.959e-05	++	0.44596	chr7	45002919	MYO1G	NM_033054	Body
cg21907877	0.2378	0.0575	3.504e-05	++	0.485145	chr1	26758543	DHDDS;DHDDS	NM_205861;NM_024887	TSS1500;TSS1500
cg24859433	-0.254	0.0615	3.612e-05	--	0.485145	chr6	30720203
cg17287155	-0.3346	0.0811	3.7e-05	--	0.485145	chr5	393347	AHRR	NM_020731	Body
cg16635863	0.22	0.0534	3.791e-05	++	0.485145	chr21	42618019	BACE2;BACE2;BACE2	NM_012105;NM_138991;NM_138992	Body;Body;Body
cg02737458	-0.2554	0.062	3.807e-05	--	0.485145	chr16	80178491
cg27252467	0.4469	0.1086	3.898e-05	++	0.485145	chr13	19585665	LOC348021	NR_026852	Body
cg25953130	-0.3539	0.0861	3.996e-05	--	0.485145	chr10	63753550	ARID5B	NM_032199	Body
cg21240640	0.1733	0.0423	4.253e-05	++	0.492916	chr2	27799388	C2orf16;C2orf16	NM_032266;NM_032266	5'UTR;1stExon
cg15427713	0.1452	0.0356	4.44e-05	++	0.492916	chr5	71604400	MRPS27	NM_015084	Body
cg13436843	-0.5227	0.1283	4.643e-05	--	0.492916	chr6	30071601	TRIM31	NM_007028	Body
cg21064579	0.2168	0.0533	4.678e-05	++	0.492916	chr19	49206444	FUT2;FUT2	NM_001097638;NM_000511	Body;Body
cg05277991	0.1693	0.0416	4.713e-05	++	0.492916	chr3	69788295	MITF	NM_198159	TSS1500
cg25648203	-0.2769	0.0681	4.745e-05	--	0.492916	chr5	395444	AHRR	NM_020731	Body
cg14569771	0.2405	0.0592	4.872e-05	++	0.492916	chr4	153022369
cg21823918	-0.4387	0.1082	5.031e-05	--	0.492916	chr15	22560430
cg10884288	-0.191	0.0471	5.075e-05	--	0.492916	chr7	4922196	RADIL	NM_018059	5'UTR
cg15141401	-0.6226	0.1539	5.222e-05	--	0.495289	chr11	55371077	OR4C11	NM_001004700	1stExon
cg19450479	0.2671	0.0663	5.554e-05	++	0.495289	chr3	5018817
cg04884627	0.1873	0.0465	5.626e-05	++	0.495289	chr8	92082278	OTUD6B	NM_016023	TSS200
cg10083889	0.1987	0.0494	5.713e-05	++	0.495289	chr16	11099453	CLEC16A	NM_015226	Body
cg21157873	0.2026	0.0504	5.804e-05	++	0.495289	chr1	151486487	CGN	NM_020770	5'UTR
cg23161492	-0.3082	0.0767	5.885e-05	--	0.495289	chr15	90357202	ANPEP	NM_001150	5'UTR
cg06203476	-0.2519	0.0628	6e-05	--	0.495289	chr7	121956502
cg13293246	0.2014	0.0502	6.006e-05	++	0.495289	chr2	127818101	BIN1;BIN1;BIN1;BIN1;BIN1;BIN1;BIN1;BIN1;BIN1;BIN1	NM_139348;NM_139347;NM_139346;NM_139351;NM_139345;NM_004305;NM_139350;NM_139344;NM_139343;NM_139349	Body;Body;Body;Body;Body;Body;Body;Body;Body;Body
cg15574509	-0.2567	0.0645	6.858e-05	--	0.543994	chr2	47657	FAM110C	NM_001077710	TSS1500
cg08828787	0.2115	0.0532	6.934e-05	++	0.543994	chr7	42031896	GLI3	NM_000168	Body
cg05548952	-0.3029	0.0762	6.97e-05	--	0.543994	chrX	129068271
cg16805626	0.1922	0.0485	7.399e-05	++	0.545702	chr10	43050941
cg05088512	0.1339	0.0338	7.537e-05	++	0.545702	chr19	49866817	DKKL1;TEAD2	NM_014419;NM_003598	TSS1500;TSS1500
cg23079012	-0.2926	0.074	7.757e-05	--	0.545702	chr2	8343710
cg03133097	0.1868	0.0473	7.852e-05	++	0.545702	chr16	81579400	CMIP;CMIP	NM_030629;NM_198390	Body;Body
cg02302670	-0.3416	0.0866	7.95e-05	--	0.545702	chr8	21904079	FGF17	NM_003867	Body
cg07317983	0.1896	0.0481	8.039e-05	++	0.545702	chr3	114790596	ZBTB20;ZBTB20	NM_015642;NM_001164343	5'UTR;TSS1500
cg26683137	-0.3343	0.0848	8.113e-05	--	0.545702	chr17	33447208	FNDC8;RAD51L3;RAD51L3;RAD51L3	NM_017559;NM_002878;NM_133629;NM_001142571	TSS1500;TSS1500;TSS1500;TSS1500
cg09935388	-0.5569	0.1415	8.287e-05	--	0.545702	chr1	92947588	GFI1;GFI1;GFI1	NM_001127215;NM_001127216;NM_005263	Body;Body;Body
cg20751345	0.1836	0.0468	8.722e-05	++	0.545702	chr6	30066428
cg26363363	0.1528	0.039	8.896e-05	++	0.545702	chr12	7060386	PTPN6;PTPN6;PTPN6	NM_080549;NM_080548;NM_002831	TSS200;Body;TSS200
cg24931658	-0.1516	0.0387	8.896e-05	--	0.545702	chr8	21914524	EPB49;EPB49;EPB49;EPB49	NM_001114135;NM_001114136;NM_001114139;NM_001114137	TSS1500;5'UTR;5'UTR;5'UTR
cg04135198	-0.186	0.0475	8.969e-05	--	0.545702	chr8	72917845
cg12075928	-0.2388	0.061	8.992e-05	--	0.545702	chr8	141801307	PTK2;PTK2	NM_153831;NM_005607	Body;Body
cg04172771	-0.2518	0.0643	9.098e-05	--	0.545702	chr8	50892702	SNTG1	NM_018967	5'UTR
cg23958464	0.143	0.0366	9.351e-05	++	0.545702	chr1	30985690
cg27090784	-0.3779	0.0968	9.412e-05	--	0.545702	chr5	147862681	HTR4;HTR4;HTR4;HTR4;HTR4;HTR4	NM_000870;NM_199453;NM_001040172;NM_001040171;NM_001040169;NM_001040173	3'UTR;Body;3'UTR;Body;Body;3'UTR
cg00087735	-0.3647	0.0934	9.444e-05	--	0.545702	chr1	8390233	SLC45A1	NM_001080397	Body
cg22960135	0.1811	0.0464	9.454e-05	++	0.545702	chr19	41082622	SHKBP1	NM_138392	TSS200
cg04173919	-0.1807	0.0463	9.466e-05	--	0.545702	chr11	118528438	PHLDB1;PHLDB1;PHLDB1	NM_001144759;NM_015157;NM_001144758	3'UTR;3'UTR;3'UTR
cg00911776	-0.261	0.0669	9.489e-05	--	0.545702	chr7	130682239	FLJ43663;FLJ43663	NR_015431;NR_024153	Body;Body
cg07420867	0.2333	0.0599	9.889e-05	++	0.548769	chr8	74780583	UBE2W;UBE2W	NM_018299;NM_001001481	Body;Body
cg06724402	-0.2599	0.0668	9.909e-05	--	0.548769	chr11	101783583	ANGPTL5	NM_178127	5'UTR
cg16611234	-0.2642	0.0679	9.919e-05	--	0.548769	chr11	58870075
cg08806444	-0.2403	0.0619	0.0001029	--	0.552474	chr3	5163989	ARL8B;ARL8B	NM_018184;NM_018184	1stExon;5'UTR
cg01773854	0.129	0.0332	0.0001038	++	0.552474	chr12	53491219	IGFBP6	NM_002178	TSS1500
cg27294841	0.2014	0.052	0.0001073	++	0.552474	chr11	33722046	C11orf91	NM_001166692	1stExon
cg01581349	0.2622	0.0678	0.0001091	++	0.552474	chrX	25019025
cg06021774	0.2597	0.0671	0.0001092	++	0.552474	chr9	137730205	COL5A1	NM_000093	Body
cg13534389	0.2101	0.0543	0.0001102	++	0.552474	chr19	44618104	ZNF225	NM_013362	5'UTR
cg24750920	0.1703	0.0441	0.0001108	++	0.552474	chr6	33267354	RGL2;RGL2	NM_004761;NR_028387	TSS200;TSS200
cg03329539	-0.1668	0.0432	0.0001116	--	0.552474	chr2	233283329
cg03486379	0.2125	0.055	0.0001117	++	0.552474	chr10	34391256
cg22249932	-0.3163	0.0819	0.0001125	--	0.552474	chr17	4545721	ALOX15	NM_001140	TSS1500
cg19268434	0.2202	0.0571	0.0001153	++	0.559933	chr6	32076967	TNXB;TNXB	NM_019105;NM_019105	5'UTR;1stExon
cg00917437	-0.1767	0.0459	0.000117	--	0.561945	chr14	55879046	KIAA0831	NM_014924	TSS1500
cg00060882	0.2482	0.0645	0.0001204	++	0.571989	chrX	24072811	EIF2S3	NM_001415	TSS1500
cg22334000	-0.2036	0.053	0.0001223	--	0.574768	chr4	81256999	C4orf22	NM_152770	1stExon
cg00302763	0.3244	0.0846	0.000125	++	0.57923	chr15	22442000
cg06930757	0.1726	0.045	0.0001259	++	0.57923	chr19	51216389	SHANK1	NM_016148	Body
cg23244421	0.1294	0.0339	0.000132	++	0.598741	chr17	80056046	FASN;FASN	NM_004104;NM_004104	1stExon;5'UTR
cg26608718	0.3203	0.084	0.0001361	++	0.598741	chr19	15530737	AKAP8L	NM_014371	TSS1500
cg07564061	0.1177	0.0309	0.0001376	++	0.598741	chr17	5389550	DERL2;MIS12	NM_016041;NM_024039	TSS200;TSS1500
cg07720540	0.2027	0.0532	0.0001378	++	0.598741	chr1	3477442	MEGF6;MIR551A	NM_001409;NR_030277	Body;TSS200
cg05946640	0.1816	0.0477	0.000138	++	0.598741	chr1	236154201	NID1	NM_002508	Body
B5Y vs. NS
ID	Effect	StdErr	P.value	Direction	FDR	chr	pos	UCSC_RefGene_Name	UCSC_RefGene_Accession	UCSC_RefGene_Group
cg22772747	-0.2361	0.0473	5.876e-07	--	0.256821	chr7	27164285	HOXA3	NM_153631	5'UTR
cg26794221	-0.268	0.058	3.819e-06	--	0.582393	chr5	131646362	SLC22A4	NM_003059	Body
cg01558501	0.2018	0.0442	4.857e-06	++	0.582393	chrX	99667223
cg23357708	-0.2306	0.0507	5.33e-06	--	0.582393	chr19	8580509	ZNF414;ZNF414	NM_032370;NM_001146175	TSS1500;TSS1500
cg23889654	-0.2201	0.0496	9.142e-06	--	0.624383	chr10	860862	LARP4B	NM_015155	Body
cg24647015	-0.5919	0.1348	1.121e-05	--	0.624383	chr11	114191367
cg01029247	-0.1459	0.0332	1.126e-05	--	0.624383	chr3	11684498	VGLL4;VGLL4	NM_014667;NM_001128219	Body;Body
cg08962184	-0.1261	0.0291	1.483e-05	--	0.624383	chr6	31697152	DDAH2	NM_013974	5'UTR
cg04655804	-0.1588	0.0367	1.525e-05	--	0.624383	chr1	16302461	ZBTB17	NM_003443	5'UTR
cg00983912	-0.1893	0.0443	1.976e-05	--	0.624383	chr3	184790011
cg05169846	-0.2929	0.069	2.212e-05	--	0.624383	chr12	1905735	CACNA2D4	NM_172364	Body
cg03688058	0.2462	0.0581	2.263e-05	++	0.624383	chr7	89840708	STEAP2;STEAP2	NM_152999;NM_001040665	TSS1500;TSS1500
cg04783161	0.1314	0.0313	2.649e-05	++	0.624383	chr1	87586929
cg01010012	0.1283	0.0306	2.718e-05	++	0.624383	chr13	29933537	MTUS2	NM_001033602	Body
cg23229395	0.22	0.0524	2.729e-05	++	0.624383	chr19	58609770	ZSCAN18;ZSCAN18;ZSCAN18;ZSCAN18	NM_001145542;NM_001145543;NM_023926;NM_001145544	Body;TSS200;TSS200;TSS200
cg00025436	-0.1429	0.0341	2.741e-05	--	0.624383	chr12	56660492	COQ10A;COQ10A	NM_001099337;NM_144576	TSS1500;TSS200
cg05942349	-0.2333	0.0556	2.745e-05	--	0.624383	chr10	44501010
cg26441142	-0.2029	0.0485	2.819e-05	--	0.624383	chr8	128747520	MYC	NM_002467	TSS1500
cg03257107	0.1526	0.0366	3e-05	++	0.624383	chr10	97514275	ENTPD1;ENTPD1;ENTPD1;ENTPD1;ENTPD1;ENTPD1;ENTPD1	NM_001164182;NM_001776;NM_001164183;NM_001164179;NM_001164178;NM_001164181;NM_001098175	TSS1500;TSS1500;TSS1500;TSS1500;TSS1500;TSS1500;Body
cg21554249	-0.1428	0.0344	3.317e-05	--	0.624383	chr12	56390073	SUOX;SUOX;SUOX	NM_000456;NM_001032386;NM_001032387	TSS1500;TSS1500;TSS1500
cg27409499	-0.2137	0.0516	3.435e-05	--	0.624383	chr6	31628339	C6orf47;C6orf47	NM_021184;NM_021184	5'UTR;1stExon
cg24011408	0.1711	0.0413	3.45e-05	+-	0.624383	chr12	48396354	COL2A1;COL2A1	NM_001844;NM_033150	Body;Body
cg15427713	-0.1331	0.0322	3.646e-05	--	0.624383	chr5	71604400	MRPS27	NM_015084	Body
cg26614073	-0.2029	0.0492	3.765e-05	--	0.624383	chr3	47517819	SCAP	NM_012235	TSS1500
cg13994504	0.3223	0.0784	3.957e-05	++	0.624383	chr10	99338056	ANKRD2;ANKRD2	NM_020349;NM_001129981	Body;Body
cg08890828	-0.1182	0.0288	4.025e-05	-+	0.624383	chr5	102594123	C5orf30	NM_033211	TSS1500
cg10520405	-0.2176	0.053	4.052e-05	--	0.624383	chr10	820509
cg08562291	-0.1787	0.0437	4.386e-05	--	0.624383	chr14	69865314	SLC39A9;ERH	NM_018375;NM_004450	TSS200;TSS1500
cg05499641	0.1263	0.0309	4.406e-05	++	0.624383	chr7	112130309	C7orf53;C7orf53	NM_001134468;NM_182597	3'UTR;3'UTR
cg14161730	-0.2761	0.0677	4.499e-05	--	0.624383	chrX	47441290	SYN1;TIMP1;SYN1	NM_006950;NM_003254;NM_133499	Body;TSS1500;Body
cg16760168	-0.2008	0.0493	4.601e-05	--	0.624383	chr16	391057	AXIN1;AXIN1	NM_003502;NM_181050	Body;Body
cg00486101	-0.1669	0.0414	5.438e-05	--	0.624383	chr9	140095351	C9orf75;C9orf75	NM_173691;NM_001128228	TSS1500;TSS1500
cg21010450	-0.0999	0.0248	5.679e-05	--	0.624383	chr1	150186031
cg01048346	0.2282	0.0567	5.708e-05	++	0.624383	chr12	31824671	AMN1;AMN1	NM_001113402;NR_004854	3'UTR;Body
cg22353495	0.1396	0.0347	5.761e-05	++	0.624383	chr1	100326811	AGL;AGL;AGL;AGL;AGL;AGL;AGL	NM_000645;NM_000028;NM_000642;NM_000646;NM_000644;NM_000645;NM_000643	5'UTR;Body;Body;Body;Body;1stExon;Body
cg18688077	0.2154	0.0536	5.864e-05	++	0.624383	chr10	85684424
cg24939811	-0.1674	0.0417	6.016e-05	--	0.624383	chr11	45793222	DKFZp779M0652	NR_027134	Body
cg04140906	-0.3463	0.0864	6.118e-05	--	0.624383	chr15	78833505	PSMA4;PSMA4;PSMA4	NM_002789;NM_001102667;NM_001102668	5'UTR;5'UTR;5'UTR
cg24280945	-0.1655	0.0413	6.164e-05	--	0.624383	chr8	19461068	CSGALNACT1;CSGALNACT1;CSGALNACT1	NM_001130518;NR_024040;NM_018371	TSS1500;Body;5'UTR
cg09411876	0.1592	0.0398	6.28e-05	++	0.624383	chr11	85236929	DLG2	NM_001142699	Body
cg27052685	0.1501	0.0375	6.403e-05	++	0.624383	chr2	104669165
cg08944940	-0.1848	0.0463	6.483e-05	--	0.624383	chr1	39643664	MACF1	NM_012090	Body
cg18235635	-0.199	0.0499	6.597e-05	--	0.624383	chr8	133879162	TG	NM_003235	TSS200
cg01614643	-0.2009	0.0504	6.625e-05	--	0.624383	chr6	30124769	TRIM10;TRIM10	NM_006778;NM_052828	Body;Body
cg24204477	0.2366	0.0593	6.67e-05	++	0.624383	chr17	16968059	MPRIP;MPRIP	NM_015134;NM_201274	Body;Body
cg19208681	-0.2655	0.0668	7.042e-05	--	0.624383	chr17	56769628	TEX14;RAD51C;TEX14;RAD51C	NM_198393;NM_058216;NM_031272;NM_002876	TSS1500;TSS1500;TSS1500;TSS1500
cg13994196	0.285	0.0718	7.171e-05	+-	0.624383	chr6	117737102	ROS1	NM_002944	Body
cg11033617	-0.2253	0.0568	7.195e-05	--	0.624383	chr5	179562118	RASGEF1C	NM_175062	Body
cg04887735	0.2256	0.0569	7.378e-05	++	0.624383	chr14	68690954	RAD51L1;RAD51L1;RAD51L1	NM_133509;NM_002877;NM_133510	Body;Body;Body
cg02415651	0.235	0.0593	7.455e-05	++	0.624383	chr6	164255065
cg12281328	0.2289	0.0579	7.814e-05	++	0.624383	chr5	149681703	ARSI	NM_001012301	1stExon
cg27469738	0.5061	0.1284	8.081e-05	++	0.624383	chr10	99338074	ANKRD2;ANKRD2	NM_020349;NM_001129981	Body;Body
cg04053204	-0.1495	0.038	8.16e-05	--	0.624383	chr19	54372950	MYADM;MYADM;MYADM;MYADM;MYADM;MYADM	NM_001020818;NM_138373;NM_001020819;NM_001020820;NM_001020818;NM_001020821	5'UTR;5'UTR;5'UTR;5'UTR;1stExon;5'UTR
cg14383655	-0.3436	0.0872	8.167e-05	--	0.624383	chr19	57831544	ZNF543	NM_213598	TSS1500
cg20075156	0.2051	0.0521	8.19e-05	++	0.624383	chr4	11430717	HS3ST1	NM_005114	TSS200
cg06366792	-0.172	0.0437	8.41e-05	--	0.624383	chr12	121179966
cg03333590	0.1839	0.0468	8.544e-05	++	0.624383	chr3	186335094	AHSG	NM_001622	Body
cg03352168	-0.2259	0.0575	8.583e-05	--	0.624383	chr20	60478214	CDH4	NM_001794	Body
cg20061155	0.2142	0.0546	8.648e-05	+-	0.624383	chr8	109095388	RSPO2	NM_178565	5'UTR
cg24278138	-0.1608	0.041	8.823e-05	--	0.624383	chr8	10873155	XKR6	NM_173683	Body
cg03828947	-0.1497	0.0382	8.898e-05	--	0.624383	chr5	1800132	MRPL36;NDUFS6	NM_032479;NM_004553	TSS200;TSS1500
cg25397029	0.3254	0.0831	8.958e-05	++	0.624383	chr10	99338240	ANKRD2;ANKRD2	NM_020349;NM_001129981	Body;Body
cg04945608	-0.1735	0.0444	9.366e-05	--	0.624383	chr20	43118723	TTPAL;TTPAL	NM_001039199;NM_024331	3'UTR;3'UTR
cg00785738	-0.1467	0.0376	9.603e-05	--	0.624383	chr9	35617323	CD72	NM_001782	Body
cg19303434	-0.1259	0.0323	9.674e-05	--	0.624383	chr4	41992264	SLC30A9	NM_006345	TSS1500
cg12079975	-0.1699	0.0436	9.831e-05	--	0.624383	chr7	151454112	PRKAG2;PRKAG2	NM_016203;NM_001040633	Body;Body
cg16353318	-0.1139	0.0293	0.0001004	--	0.624383	chr16	81564161	CMIP;CMIP	NM_030629;NM_198390	Body;Body
cg27578637	0.1103	0.0284	0.0001005	++	0.624383	chr16	30775658	RNF40	NM_014771	Body
cg15633375	0.1601	0.0412	0.0001019	++	0.624383	chr19	531368	CDC34	NM_004359	TSS1500
cg02246609	0.2551	0.0657	0.0001031	++	0.624383	chr6	28584003
cg26916936	0.4191	0.108	0.0001044	++	0.624383	chr11	121970613	LOC399959;MIR125B1	NR_024430;NR_029671	Body;TSS200
cg23165208	-0.1403	0.0362	0.0001046	--	0.624383	chr16	30007561	INO80E;INO80E;HIRIP3	NM_173618;NM_173618;NM_003609	1stExon;5'UTR;TSS200
cg18268488	-0.1762	0.0454	0.000105	--	0.624383	chr1	157545234	FCRL4	NM_031282	3'UTR
cg00835400	0.2238	0.0578	0.0001067	++	0.624383	chr14	75228815	YLPM1	NM_019589	TSS1500
cg03940103	0.1283	0.0331	0.0001075	+-	0.624383	chr19	41698823	CYP2S1	NM_030622	TSS1500
cg26608718	-0.2972	0.0768	0.0001097	--	0.624383	chr19	15530737	AKAP8L	NM_014371	TSS1500
cg26306340	-0.1523	0.0394	0.00011	--	0.624383	chr1	16679120	FBXO42	NM_018994	TSS200
cg25079100	0.1491	0.0386	0.0001117	+-	0.625904	chr5	26669370
cg20891097	0.132	0.0342	0.0001141	++	0.631259	chr15	37391121	MEIS2;MEIS2;MEIS2;MEIS2;MEIS2;MEIS2;MEIS2;MEIS2	NM_172316;NM_170674;NM_002399;NM_170675;NM_172316;NM_170677;NM_172315;NM_170676	1stExon;Body;5'UTR;Body;5'UTR;Body;TSS1500;Body
cg10389229	0.152	0.0395	0.0001195	+-	0.640864	chr12	66583203	IRAK3;IRAK3	NM_001142523;NM_007199	1stExon;1stExon
cg08650507	-0.1501	0.0391	0.0001219	--	0.640864	chr10	106029109	GSTO2	NM_183239	5'UTR
cg22886275	0.2756	0.0717	0.0001222	++	0.640864	chr7	121940992
cg16345915	-0.2496	0.065	0.0001233	--	0.640864	chr17	80371099	C17orf101;C17orf101	NM_175902;NM_024648	Body;Body
cg08274504	-0.1814	0.0472	0.0001234	--	0.640864	chr1	179852419	TOR1AIP1	NM_015602	Body
cg25400253	-0.1387	0.0362	0.0001259	-+	0.640864	chr17	42466960	ITGA2B	NM_000419	TSS200
cg00243922	-0.3001	0.0783	0.0001261	--	0.640864	chr2	32502781	YIPF4	NM_032312	TSS200
cg12491302	-0.1823	0.0477	0.0001332	--	0.667455	chr12	123339291	HIP1R	NM_003959	Body
cg07138686	-0.1657	0.0434	0.0001355	--	0.667455	chr14	96014482
cg11796345	-0.1472	0.0387	0.0001391	--	0.667455	chr14	75469176	EIF2B2	NM_014239	TSS1500
cg04313385	-0.1736	0.0456	0.0001393	-+	0.667455	chr12	5603989	NTF3;NTF3	NM_002527;NM_001102654	1stExon;Body
cg12805552	0.146	0.0383	0.0001405	++	0.667455	chr10	1547717	ADARB2	NM_018702	Body
cg14506032	-0.2374	0.0624	0.0001435	--	0.667455	chr9	137426206
cg00355235	-0.2001	0.0527	0.0001453	--	0.667455	chr10	118505046
cg17836014	-0.1564	0.0412	0.0001493	--	0.667455	chr2	201630341
cg23519812	-0.2665	0.0703	0.0001495	--	0.667455	chr14	74036744	ACOT2	NM_006821	Body
cg19545232	-0.2175	0.0574	0.000151	--	0.667455	chr14	70654247	SLC8A3;SLC8A3;SLC8A3;SLC8A3	NM_182932;NM_058240;NM_183002;NM_033262	5'UTR;5'UTR;5'UTR;5'UTR
cg25604594	0.4435	0.1171	0.0001524	++	0.667455	chr10	99338188	ANKRD2;ANKRD2	NM_020349;NM_001129981	Body;Body
cg09232803	0.2058	0.0543	0.0001527	++	0.667455	chr16	58008906	TEPP;TEPP	NM_199456;NM_199046	TSS1500;TSS1500
cg13284741	-0.2032	0.0537	0.0001554	--	0.667455	chr2	15887743
cg04798303	-0.1305	0.0345	0.0001568	--	0.667455	chr17	66421702	MIR635;WIPI1	NR_030365;NM_017983	TSS1500;Body

## Sheet: S
Differentially methylated positions in the S cohort (top 100 positions)
W5Y vs. NS
ID	logFC	t	P.Value	FDR	mean.b.W5Y	mean.b.NS	Db	chr	pos	UCSC_RefGene_Name	UCSC_RefGene_Accession	UCSC_RefGene_Group
cg21566642	-0.924073	-7.61584	6.95215e-10	0.000165078	0.379	0.5515	-0.1725	chr2	233284661
cg01940273	-0.635236	-7.59251	7.55509e-10	0.000165078	0.5053	0.6254	-0.1201	chr2	233284934
cg05575921	-1.57271	-7.0686	4.91943e-09	0.000644786	0.665	0.8847	-0.2197	chr5	373378	AHRR	NM_020731	Body
cg05951221	-0.649061	-7.0178	5.90194e-09	0.000644786	0.318	0.4308	-0.1128	chr2	233284402
cg06126421	-0.79318	-6.19942	1.10869e-07	0.00968991	0.6374	0.7813	-0.1439	chr6	30720080
cg03636183	-0.607433	-5.78534	4.84558e-07	0.0352919	0.5851	0.6955	-0.1104	chr19	17000585	F2RL3	NM_003950	Body
cg21161138	-0.440087	-4.87589	1.15947e-05	0.723837	0.6596	0.7338	-0.0742	chr5	399360	AHRR	NM_020731	Body
cg22820364	0.260035	4.73807	1.85378e-05	0.942208	0.6891	0.6556	0.0335	chr14	81901540
cg27537125	-0.258238	-4.68783	2.19736e-05	0.942208	0.1535	0.1753	-0.0218	chr1	25349681
cg21322436	-0.445117	-4.68615	2.20989e-05	0.942208	0.189	0.2441	-0.0551	chr7	145812842	CNTNAP2	NM_014141	TSS1500
cg23916896	-0.619533	-4.66522	2.3717e-05	0.942208	0.1469	0.2267	-0.0798	chr5	368804	AHRR	NM_020731	Body
cg19299094	0.296435	4.63311	2.64276e-05	0.962403	0.2469	0.2114	0.0355	chr4	25658035	SLC34A2	NM_006424	5'UTR
cg05247391	0.440574	4.58035	3.15543e-05	0.992641	0.1294	0.1	0.0294	chr8	71581649	XKR9;LACTB2;XKR9	NM_001011720;NM_016027;NM_001011720	5'UTR;TSS1500;1stExon
cg04259904	-0.376736	-4.50728	4.02923e-05	0.992641	0.2442	0.31	-0.0658	chr1	44399492	ARTN;ARTN;ARTN;ARTN;ARTN;ARTN	NM_057091;NM_057090;NM_057090;NM_001136215;NM_001136215;NM_057091	1stExon;1stExon;5'UTR;1stExon;5'UTR;5'UTR
cg12806681	-0.555308	-4.50559	4.05202e-05	0.992641	0.8937	0.9275	-0.0338	chr5	368394	AHRR	NM_020731	Body
cg14847502	0.302954	4.48794	4.29751e-05	0.992641	0.0729	0.0639	0.009	chr10	30724194	MAP3K8	NM_005204	5'UTR
cg26972408	0.662718	4.40383	5.68211e-05	0.992641	0.7654	0.6856	0.0798	chr8	1860592	ARHGEF10	NM_014629	Body
cg14753356	-0.361755	-4.39428	5.86437e-05	0.992641	0.3366	0.4276	-0.091	chr6	30720108
cg18599996	0.352198	4.38689	6.00955e-05	0.992641	0.4045	0.3673	0.0372	chr3	148708821	GYG1	NM_004130	TSS1500
cg09935388	-1.02704	-4.37448	6.26094e-05	0.992641	0.6043	0.7784	-0.1741	chr1	92947588	GFI1;GFI1;GFI1	NM_001127215;NM_001127216;NM_005263	Body;Body;Body
cg23198793	0.347811	4.36563	6.44661e-05	0.992641	0.2255	0.1895	0.036	chr15	42694406	CAPN3;CAPN3;CAPN3;CAPN3;CAPN3;CAPN3;CAPN3	NM_212465;NR_027911;NM_173088;NM_000070;NM_024344;NR_027912;NM_173087	Body;Body;TSS200;Body;Body;Body;Body
cg05156137	0.497711	4.33946	7.02721e-05	0.992641	0.3575	0.292	0.0655	chr21	35898975	RCAN1;RCAN1;RCAN1	NM_203417;NM_004414;NM_203418	5'UTR;Body;1stExon
cg16611234	-0.359831	-4.33764	7.06934e-05	0.992641	0.2478	0.3047	-0.0569	chr11	58870075
cg02566224	1.25013	4.3199	7.49406e-05	0.992641	0.8868	0.7826	0.1042	chr16	89149764
cg01397661	0.272495	4.29361	8.16969e-05	0.992641	0.0351	0.0299	0.0052	chr7	6098964	EIF2AK1;EIF2AK1	NM_014413;NM_001134335	TSS200;TSS200
cg19970086	0.357054	4.2872	8.34294e-05	0.992641	0.9216	0.9053	0.0163	chr13	113474413	ATP11A;ATP11A	NM_015205;NM_032189	Body;Body
cg02362848	0.235537	4.28159	8.49775e-05	0.992641	0.9317	0.9224	0.0093	chr1	33848786
cg14866567	0.46499	4.27955	8.55472e-05	0.992641	0.8724	0.8369	0.0355	chr3	148682959
cg16936060	0.326779	4.27005	8.82487e-05	0.992641	0.3486	0.3103	0.0383	chr4	57523055	HOPX;HOPX;HOPX;HOPX;HOPX	NM_139212;NM_032495;NM_001145460;NM_001145459;NM_139211	5'UTR;Body;Body;TSS1500;TSS1500
cg09253473	0.247296	4.25642	9.22737e-05	0.992641	0.5843	0.564	0.0203	chr17	79877389	MAFG;MAFG;SIRT7	NM_002359;NM_032711;NM_016538	3'UTR;3'UTR;TSS1500
cg01314044	0.305465	4.24465	9.58888e-05	0.992641	0.2582	0.2354	0.0228	chr11	94246036
cg13535852	0.184358	4.22985	0.000100633	0.992641	0.8067	0.7844	0.0223	chr17	79173823	AZI1;AZI1	NM_014984;NM_001009811	Body;Body
cg25534226	-0.689115	-4.20165	0.000110311	0.992641	0.0646	0.1011	-0.0365	chr10	133956112	JAKMIP3	NM_001105521	Body
cg20976787	0.636568	4.1929	0.000113493	0.992641	0.8209	0.7572	0.0637	chr6	43064460	PTK7;PTK7;PTK7;PTK7	NM_002821;NM_152881;NM_152882;NM_152880	Body;Body;Body;Body
cg18155267	0.636403	4.19197	0.000113836	0.992641	0.8381	0.7763	0.0618	chr8	1860385	ARHGEF10	NM_014629	Body
cg27042959	0.201548	4.16501	0.000124244	0.992641	0.9324	0.9238	0.0086	chr7	930611	C7orf20	NM_015949	Body
cg20871826	-0.188644	-4.13278	0.000137902	0.992641	0.2167	0.2463	-0.0296	chr17	3790402	CAMKK1;CAMKK1;CAMKK1	NM_172207;NM_172206;NM_032294	5'UTR;5'UTR;5'UTR
cg07629355	0.27434	4.12888	0.000139652	0.992641	0.0343	0.0293	0.005	chr11	133825519	IGSF9B	NM_014987	Body
cg25373553	-0.471065	-4.12718	0.000140422	0.992641	0.6201	0.6741	-0.054	chr5	151328029
cg25416582	-0.4249	-4.12142	0.000143057	0.992641	0.8333	0.8646	-0.0313	chr5	2095032
cg23627301	1.02493	4.11023	0.000148317	0.992641	0.0809	0.045	0.0359	chr14	32673368
cg05820241	0.439769	4.09934	0.000153611	0.992641	0.6756	0.6127	0.0629	chr1	232442534
cg06568490	0.245562	4.08925	0.000158683	0.992641	0.7377	0.7053	0.0324	chr3	13525965	HDAC11;HDAC11	NM_024827;NM_001136041	Body;Body
cg27332104	0.268644	4.08124	0.000162825	0.992641	0.647	0.6241	0.0229	chr15	52386161
cg26729204	0.275467	4.07476	0.000166248	0.992641	0.5102	0.4644	0.0458	chr6	2932241
cg26703534	-0.278966	-4.07331	0.000167025	0.992641	0.5926	0.6527	-0.0601	chr5	377358	AHRR	NM_020731	Body
cg06635952	0.275623	4.07202	0.000167722	0.992641	0.2942	0.2698	0.0244	chr2	70025869	ANXA4	NM_001153	Body
cg09723184	0.221914	4.05625	0.000176429	0.992641	0.9517	0.944	0.0077	chr8	101159106	FBXO43;FBXO43	NM_001029860;NM_001077528	TSS1500;TSS1500
cg13426891	0.181523	4.04855	0.000180837	0.992641	0.7783	0.754	0.0243	chr19	16646901	CHERP	NM_006387	Body
cg06806080	0.331191	4.04251	0.000184371	0.992641	0.825	0.7921	0.0329	chr3	107810791	CD47;CD47;CD47	NM_198793;NM_001025079;NM_001777	TSS1500;TSS1500;TSS1500
cg26630688	0.456675	4.03455	0.000189128	0.992641	0.862	0.8203	0.0417	chr11	8964717	ASCL3	NM_020646	TSS200
cg17287155	-0.405814	-4.03283	0.000190168	0.992641	0.8895	0.8992	-0.0097	chr5	393347	AHRR	NM_020731	Body
cg25421530	0.419761	4.0259	0.000194434	0.992641	0.8522	0.8212	0.031	chr10	97200987	SORBS1;SORBS1;SORBS1;SORBS1;SORBS1;SORBS1;SORBS1	NM_015385;NM_001034954;NM_001034957;NM_001034955;NM_024991;NM_001034956;NM_006434	5'UTR;TSS200;TSS200;TSS200;5'UTR;TSS200;TSS200
cg21620968	0.289829	4.02005	0.000198101	0.992641	0.9443	0.9329	0.0114	chr2	232673155	COPS7B	NM_022730	3'UTR
cg18293633	0.3993	4.01843	0.000199128	0.992641	0.7573	0.718	0.0393	chr16	88453824
cg24065755	0.268008	4.01724	0.000199888	0.992641	0.9234	0.9114	0.012	chr6	30009751	NCRNA00171	NR_026751	Body
cg15766492	-0.651898	-4.01262	0.000202857	0.992641	0.7763	0.8428	-0.0665	chrX	103268280	H2BFWT;MIR1256	NM_001002916;NR_031657	TSS200;Body
cg23161492	-0.475223	-4.01134	0.000203689	0.992641	0.1999	0.2676	-0.0677	chr15	90357202	ANPEP	NM_001150	5'UTR
cg18940674	0.240386	4.00799	0.000205877	0.992641	0.9203	0.9073	0.013	chr7	47089194
cg26530061	-0.248139	-4.00622	0.000207045	0.992641	0.0793	0.0898	-0.0105	chr7	27265522
cg03991871	-0.720095	-4.00141	0.000210248	0.992641	0.8243	0.8911	-0.0668	chr5	368447	AHRR	NM_020731	Body
cg09045007	-0.428042	-3.9915	0.000216994	0.992641	0.1725	0.2101	-0.0376	chr12	54392734	HOXC9	NM_006897	TSS1500
cg15491432	0.559403	3.98761	0.000219699	0.992641	0.0669	0.0478	0.0191	chr4	26585218	TBC1D19	NM_018317	TSS1500
cg04039119	0.290478	3.97855	0.000226126	0.992641	0.855	0.8274	0.0276	chr13	113987285	GRTP1	NM_024719	Body
cg10682332	0.238583	3.97644	0.000227647	0.992641	0.9361	0.9276	0.0085	chr3	12581765
cg00753658	-0.280621	-3.97371	0.000229637	0.992641	0.084	0.101	-0.017	chr20	61867154	BIRC7;BIRC7	NM_022161;NM_139317	TSS200;TSS200
cg26570165	-0.542795	-3.97229	0.000230675	0.992641	0.1647	0.2162	-0.0515	chr1	119541833
cg14077219	0.314966	3.95662	0.000242447	0.992641	0.0503	0.0428	0.0075	chr6	111303792	RPF2	NM_032194	Body
cg19220282	-0.538661	-3.95499	0.000243706	0.992641	0.2308	0.2883	-0.0575	chr2	65217528	SLC1A4;SLC1A4	NM_003038;NM_001135581	Body;5'UTR
cg27316088	-0.438673	-3.95397	0.000244496	0.992641	0.1302	0.1633	-0.0331	chr10	133955986	JAKMIP3	NM_001105521	Body
cg26748578	-0.564623	-3.94895	0.000248415	0.992641	0.2157	0.27	-0.0543	chr2	65217211	SLC1A4;SLC1A4	NM_003038;NM_001135581	1stExon;5'UTR
cg23372535	0.281688	3.94668	0.000250214	0.992641	0.9026	0.8807	0.0219	chr11	1446386	BRSK2	NM_003957	Body
cg13802354	0.436796	3.94554	0.000251116	0.992641	0.8161	0.7737	0.0424	chr4	36191938	ARAP2	NM_015230	Body
cg10475928	0.438641	3.94525	0.000251348	0.992641	0.5963	0.5197	0.0766	chr10	118901190
cg19587237	0.265828	3.94145	0.000254399	0.992641	0.2206	0.2127	0.0079	chr1	54797076	SSBP3;SSBP3;SSBP3	NM_001009955;NM_018070;NM_145716	Body;Body;Body
cg08622729	0.284108	3.93888	0.000256477	0.992641	0.7745	0.7474	0.0271	chr7	137230906	DGKI	NM_004717	Body
cg11566154	0.358693	3.93768	0.000257448	0.992641	0.1012	0.0844	0.0168	chr6	80579376
cg05482498	0.598216	3.93266	0.000261578	0.992641	0.2707	0.2084	0.0623	chr6	28866178
cg13385568	-0.365919	-3.92973	0.000264018	0.992641	0.8221	0.8523	-0.0302	chr11	134263043	B3GAT1;B3GAT1	NM_018644;NM_054025	5'UTR;5'UTR
cg08046044	0.378685	3.92952	0.000264189	0.992641	0.3749	0.3039	0.071	chr14	54419614	BMP4;BMP4;BMP4	NM_130851;NM_001202;NM_130850	5'UTR;5'UTR;5'UTR
cg08711530	-0.373231	-3.91122	0.000279925	0.992641	0.6509	0.6993	-0.0484	chrX	31282451	DMD;DMD;DMD;DMD;DMD;DMD;DMD;DMD;DMD;DMD;DMD;DMD;DMD;DMD;DMD;DMD;DMD;DMD	NM_004013;NM_004023;NM_004009;NM_004015;NM_004011;NM_004017;NM_004016;NM_004021;NM_004014;NM_004007;NM_004006;NM_004010;NM_004019;NM_004022;NM_004012;NM_004020;NM_000109;NM_004018	Body;Body;Body;Body;Body;Body;Body;Body;Body;Body;Body;Body;Body;Body;Body;Body;Body;Body
cg01827098	-0.281166	-3.90499	0.000285485	0.992641	0.8908	0.9056	-0.0148	chr7	150211152	GIMAP7	NM_153236	TSS1500
cg19423311	0.262911	3.90388	0.00028649	0.992641	0.0671	0.0564	0.0107	chr16	27413904	IL21R;IL21R;IL21R	NM_181079;NM_181078;NM_181078	TSS1500;1stExon;5'UTR
cg01873886	1.05568	3.90232	0.000287903	0.992641	0.1656	0.077	0.0886	chr14	54419825	BMP4;BMP4;BMP4	NM_130851;NM_001202;NM_130850	5'UTR;5'UTR;5'UTR
cg16151082	0.284742	3.90026	0.000289777	0.992641	0.8632	0.8417	0.0215	chr8	96145483	PLEKHF2	NM_024613	TSS1500
cg19572487	-0.330409	-3.89946	0.000290509	0.992641	0.5142	0.5649	-0.0507	chr17	38476024	RARA;RARA;RARA	NM_001145301;NM_000964;NM_001145302	5'UTR;5'UTR;5'UTR
cg10399789	-0.867264	-3.89857	0.000291327	0.992641	0.6342	0.789	-0.1548	chr1	92945668	GFI1;GFI1;GFI1	NM_001127215;NM_001127216;NM_005263	Body;Body;Body
cg16680159	0.355054	3.89457	0.000295023	0.992641	0.8053	0.7702	0.0351	chr1	210436103
cg06418475	-0.440632	-3.88877	0.000300468	0.992641	0.1915	0.243	-0.0515	chr19	17008851	CPAMD8	NM_015692	Body
cg24023489	-0.243809	-3.88751	0.000301664	0.992641	0.5013	0.5748	-0.0735	chr8	103129227	NCALD;NCALD;NCALD;NCALD;NCALD;NCALD;NCALD	NM_001040629;NM_001040624;NM_001040626;NM_001040630;NM_001040628;NM_001040625;NM_001040627	5'UTR;5'UTR;5'UTR;5'UTR;5'UTR;5'UTR;5'UTR
cg03486379	0.313178	3.88716	0.000301997	0.992641	0.7863	0.7461	0.0402	chr10	34391256
cg10619342	0.476106	3.88226	0.00030669	0.992641	0.6501	0.5829	0.0672	chr15	65369005	LOC390594	NM_001101362	TSS200
cg08493590	-0.437134	-3.88021	0.000308677	0.992641	0.1308	0.1735	-0.0427	chr6	44796705	SUPT3H	NM_181356	3'UTR
cg03517837	0.239786	3.87667	0.000312131	0.992641	0.9418	0.9321	0.0097	chr3	193106359
cg06615754	-0.668662	-3.87484	0.000313939	0.992641	0.1277	0.1791	-0.0514	chr19	58193071	ZNF551	NM_138347	TSS1500
cg15948536	1.30545	3.86391	0.000324915	0.992641	0.3549	0.207	0.1479	chr4	169770092	PALLD;PALLD;PALLD;PALLD	NM_001166110;NM_016081;NM_001166109;NM_001166108	5'UTR;Body;Body;Body
cg13278359	0.208679	3.86135	0.000327539	0.992641	0.0297	0.0263	0.0034	chr4	170678860	C4orf27	NM_017867	Body
cg10312802	0.247903	3.8596	0.000329335	0.992641	0.951	0.9425	0.0085	chr10	33604657	NRP1;NRP1;NRP1	NM_001024628;NM_003873;NM_001024629	Body;Body;Body
cg01952185	0.429206	3.85875	0.000330225	0.992641	0.7468	0.6808	0.066	chr5	134813213
cg00096104	0.314683	3.85713	0.000331907	0.992641	0.0528	0.0424	0.0104	chr13	100547897	CLYBL	NM_206808	3'UTR
W5Y vs. B5Y
ID	logFC	t	P.Value	FDR	mean.b.W5Y	mean.b.B5Y	Db	chr	pos	UCSC_RefGene_Name	UCSC_RefGene_Accession	UCSC_RefGene_Group
cg11197664	0.737962	5.07875	5.77239e-06	0.714957	0.8779	0.8018	0.0761	chr5	176755542
cg27501380	0.425994	4.97378	8.28893e-06	0.714957	0.0356	0.0278	0.0078	chr16	24551577	RBBP6;RBBP6;RBBP6;RBBP6;RBBP6;RBBP6	NM_018703;NM_032626;NM_006910;NM_006910;NM_018703;NM_032626	5'UTR;1stExon;1stExon;5'UTR;1stExon;5'UTR
cg17745339	0.799233	4.93778	9.37973e-06	0.714957	0.8449	0.7412	0.1037	chr5	176755199
cg02987388	1.10412	4.91538	1.01286e-05	0.714957	0.9347	0.8623	0.0724	chr1	46089045	CCDC17	NM_001114938	Body
cg21566642	-0.768087	-4.90535	1.04827e-05	0.714957	0.379	0.5235	-0.1445	chr2	233284661
cg06568490	0.376343	4.8564	1.2393e-05	0.714957	0.7377	0.6843	0.0534	chr3	13525965	HDAC11;HDAC11	NM_024827;NM_001136041	Body;Body
cg05564185	0.388307	4.83093	1.35182e-05	0.714957	0.0369	0.0289	0.008	chr6	144537883
cg13662851	-0.555234	-4.8106	1.44882e-05	0.714957	0.9864	0.989	-0.0026	chr12	48723821	H1FNT	NM_181788	1stExon
cg01940273	-0.518886	-4.80585	1.47246e-05	0.714957	0.5053	0.6034	-0.0981	chr2	233284934
cg05575921	-1.35744	-4.72775	1.91975e-05	0.838927	0.665	0.8718	-0.2068	chr5	373378	AHRR	NM_020731	Body
cg15257376	0.417476	4.67645	2.28351e-05	0.849994	0.0627	0.0494	0.0133	chr3	141121677	ZBTB38	NM_001080412	5'UTR
cg21907877	0.367941	4.66996	2.33409e-05	0.849994	0.0138	0.0117	0.0021	chr1	26758543	DHDDS;DHDDS	NM_205861;NM_024887	TSS1500;TSS1500
cg27119456	2.0066	4.58461	3.11064e-05	0.86463	0.3389	0.1534	0.1855	chr10	42863173	LOC441666	NR_024380	Body
cg07346836	0.335084	4.57642	3.19729e-05	0.86463	0.0242	0.0196	0.0046	chr1	153931253	CRTC2	NM_181715	TSS1500
cg14220678	1.40895	4.56168	3.35918e-05	0.86463	0.9076	0.7873	0.1203	chr1	46089024	CCDC17	NM_001114938	Body
cg19784816	0.299223	4.54886	3.50654e-05	0.86463	0.7756	0.7358	0.0398	chr3	52812520	ITIH1;ITIH1;ITIH1;ITIH1	NM_001166434;NM_001166435;NM_001166436;NM_002215	TSS200;TSS1500;TSS1500;Body
cg14108413	-0.420823	-4.54469	3.55585e-05	0.86463	0.657	0.7146	-0.0576	chr9	135030709
cg18901895	0.697316	4.54422	3.56142e-05	0.86463	0.1583	0.1037	0.0546	chr14	90168351
cg21601498	-1.06546	-4.52344	3.81765e-05	0.878058	0.0585	0.1359	-0.0774	chr1	16678847	FBXO42;FBXO42	NM_018994;NM_018994	5'UTR;1stExon
cg12882189	0.418138	4.4253	5.29214e-05	0.999965	0.3258	0.281	0.0448	chr17	80402891	C17orf62;C17orf62;C17orf62	NM_001100407;NM_001033046;NM_001100408	Body;Body;Body
cg11100640	0.915337	4.40609	5.63978e-05	0.999965	0.8462	0.7642	0.082	chr15	23810861	MKRN3;MKRN3	NM_005664;NM_005664	5'UTR;1stExon
cg27509823	0.759375	4.40531	5.6544e-05	0.999965	0.7567	0.6638	0.0929	chr1	173930183	RC3H1	NM_172071	Body
cg19958696	0.506901	4.38118	6.12398e-05	0.999965	0.0124	0.0103	0.0021	chr11	107992251	ACAT1	NM_000019	TSS200
cg23973524	0.508535	4.37869	6.17453e-05	0.999965	0.6552	0.5851	0.0701	chr19	18873222	CRTC1;CRTC1	NM_015321;NM_001098482	Body;Body
cg06020978	0.361351	4.37059	6.34185e-05	0.999965	0.5251	0.4804	0.0447	chr10	27044605	ABI1;ABI1;ABI1;ABI1	NM_001012750;NM_005470;NM_001012752;NM_001012751	Body;Body;Body;Body
cg21848084	0.291853	4.36464	6.46769e-05	0.999965	0.3453	0.3122	0.0331	chr1	3264381	PRDM16;PRDM16	NM_022114;NM_199454	Body;Body
cg24512097	0.851964	4.34863	6.81813e-05	0.999965	0.6145	0.4793	0.1352	chr4	156298332	MAP9	NM_001039580	TSS1500
cg04140906	0.630993	4.34606	6.87601e-05	0.999965	0.1201	0.0846	0.0355	chr15	78833505	PSMA4;PSMA4;PSMA4	NM_002789;NM_001102667;NM_001102668	5'UTR;5'UTR;5'UTR
cg16491274	-1.13896	-4.32768	7.30488e-05	0.999965	0.0329	0.0915	-0.0586	chr1	16678832	FBXO42;FBXO42	NM_018994;NM_018994	5'UTR;1stExon
cg23025459	0.580491	4.32432	7.38604e-05	0.999965	0.5567	0.5053	0.0514	chr1	3134420	PRDM16;PRDM16	NM_022114;NM_199454	Body;Body
cg25632672	0.802593	4.31787	7.5442e-05	0.999965	0.0111	0.0087	0.0024	chr22	39101984	GTPBP1	NM_004286	1stExon
cg00390694	0.7725	4.31178	7.6967e-05	0.999965	0.969	0.9496	0.0194	chr20	62700725	TCEA2;TCEA2	NM_003195;NM_198723	Body;Body
cg06126421	-0.711792	-4.31102	7.71586e-05	0.999965	0.6374	0.7759	-0.1385	chr6	30720080
cg17834632	0.277507	4.28606	8.37414e-05	0.999965	0.3844	0.3441	0.0403	chr17	81039747	METRNL	NM_001004431	Body
cg05951221	-0.507245	-4.24992	9.42529e-05	0.999965	0.318	0.4046	-0.0866	chr2	233284402
cg27467282	0.496223	4.23959	9.74849e-05	0.999965	0.8759	0.842	0.0339	chr13	52116184
cg15108699	0.597373	4.23004	0.000100569	0.999965	0.8878	0.8504	0.0374	chr20	62509164	TPD52L2;TPD52L2;TPD52L2;TPD52L2;TPD52L2;TPD52L2	NM_199361;NM_199362;NM_199359;NM_199363;NM_199360;NM_003288	Body;Body;Body;Body;Body;Body
cg16269733	-0.881007	-4.22863	0.000101033	0.999965	0.1005	0.168	-0.0675	chr1	156616804	BCAN;BCAN	NM_198427;NM_021948	Body;Body
cg26808167	0.789559	4.22255	0.000103054	0.999965	0.1484	0.1024	0.046	chr1	154192205	UBAP2L;UBAP2L;C1orf43;C1orf43;C1orf43	NM_014847;NM_001127320;NM_138740;NM_015449;NM_001098616	TSS1500;TSS1500;Body;Body;Body
cg19478381	0.536772	4.21557	0.000105427	0.999965	0.0816	0.0597	0.0219	chr6	26520838	HCG11	NR_026790	TSS1500
cg13878646	0.874702	4.20732	0.000108296	0.999965	0.2978	0.1961	0.1017	chr12	95840895
cg24361098	0.605545	4.20418	0.000109409	0.999965	0.609	0.509	0.1	chr2	60748951	BCL11A;BCL11A;BCL11A	NM_022893;NM_138559;NM_018014	Body;Body;Body
cg23222488	0.668712	4.20305	0.000109811	0.999965	0.7651	0.6602	0.1049	chr5	176755393
cg15695045	0.325735	4.20038	0.000110768	0.999965	0.7922	0.7652	0.027	chr1	204330069	PLEKHA6	NM_014935	TSS1500
cg20559612	0.349054	4.18457	0.000116608	0.999965	0.8879	0.8658	0.0221	chr20	23335233	NXT1	NM_013248	3'UTR
cg14985891	-0.403108	-4.18171	0.000117694	0.999965	0.3218	0.3963	-0.0745	chr1	116270626	CASQ2	NM_001232	Body
cg18502630	0.283075	4.17863	0.000118875	0.999965	0.824	0.7965	0.0275	chr9	139871955	PTGDS;PTGDS	NM_000954;NM_000954	5'UTR;1stExon
cg05302489	0.620449	4.17696	0.000119522	0.999965	0.8125	0.7562	0.0563	chr6	31760426	VARS	NM_006295	Body
cg08843623	0.39064	4.17435	0.000120538	0.999965	0.613	0.5655	0.0475	chr16	85627648
cg04706327	0.369161	4.1696	0.000122411	0.999965	0.1757	0.1439	0.0318	chr2	54557495	C2orf73	NM_001100396	TSS1500
cg19423311	0.362237	4.168	0.000123047	0.999965	0.0671	0.0541	0.013	chr16	27413904	IL21R;IL21R;IL21R	NM_181079;NM_181078;NM_181078	TSS1500;1stExon;5'UTR
cg02451508	0.41715	4.16466	0.000124385	0.999965	0.7274	0.6811	0.0463	chr20	17595472	RRBP1;RRBP1	NM_001042576;NM_004587	Body;Body
cg02587648	-1.06471	-4.16317	0.000124989	0.999965	0.1632	0.2472	-0.084	chr1	2023258	PRKCZ;PRKCZ	NM_002744;NM_001033581	Body;5'UTR
cg01142668	-0.380314	-4.16199	0.000125467	0.999965	0.9796	0.9823	-0.0027	chr16	2086846	SLC9A3R2;SLC9A3R2	NM_001130012;NM_004785	Body;Body
cg08186575	0.369535	4.15693	0.000127539	0.999965	0.933	0.9162	0.0168	chr19	4371730	SH3GL1	NM_003025	Body
cg23230929	0.318928	4.1513	0.000129887	0.999965	0.4437	0.4015	0.0422	chr2	87883547
cg08229905	0.429307	4.14551	0.000132345	0.999965	0.9019	0.8686	0.0333	chr16	88969224	CBFA2T3;CBFA2T3	NM_175931;NM_005187	5'UTR;Body
cg05627947	-0.619681	-4.09331	0.000156621	0.999965	0.6416	0.6989	-0.0573	chr8	142518599	FLJ43860	NM_207414	TSS1500
cg00215587	1.35795	4.09045	0.000158072	0.999965	0.9428	0.8873	0.0555	chr15	23810843	MKRN3;MKRN3	NM_005664;NM_005664	5'UTR;1stExon
cg14224789	0.363679	4.08782	0.000159416	0.999965	0.9251	0.906	0.0191	chr4	1990073	WHSC2	NM_005663	Body
cg01038207	0.297722	4.08256	0.000162135	0.999965	0.2592	0.2206	0.0386	chr3	50330361	HYAL3;IFRD2	NM_003549;NM_006764	3'UTR;TSS1500
cg09430518	0.605466	4.07914	0.000163925	0.999965	0.7598	0.702	0.0578	chr8	118662568
cg13290476	0.462722	4.07696	0.000165078	0.999965	0.8231	0.777	0.0461	chr15	94010601
cg13300246	-0.448971	-4.07333	0.000167018	0.999965	0.6775	0.7259	-0.0484	chr7	64597604
cg23241637	0.409771	4.0696	0.00016903	0.999965	0.0592	0.0491	0.0101	chr2	185463803	ZNF804A	NM_194250	Body
cg04885333	-0.646967	-4.05302	0.000178264	0.999965	0.8531	0.8989	-0.0458	chr17	80341642
cg06017059	0.415925	4.05188	0.000178919	0.999965	0.025	0.0194	0.0056	chr8	38854090	TM2D2;TM2D2;ADAM9;ADAM9;ADAM9;TM2D2;TM2D2;ADAM9	NM_001024380;NM_031940;NR_027638;NR_027639;NM_003816;NM_001024381;NM_078473;NR_027878	TSS200;TSS200;TSS1500;TSS1500;TSS1500;TSS200;TSS200;TSS1500
cg03618211	0.460721	4.03659	0.000187897	0.999965	0.4251	0.3454	0.0797	chr4	103941300	NHEDC1;NHEDC1	NM_001100874;NM_139173	TSS1500;TSS1500
cg06739303	1.43082	4.03315	0.000189974	0.999965	0.3079	0.1577	0.1502	chr10	42863444	LOC441666	NR_024380	Body
cg18169610	0.418627	4.02708	0.000193704	0.999965	0.8178	0.7692	0.0486	chr11	2415617	CD81	NM_004356	Body
cg00146669	0.364727	4.02684	0.000193848	0.999965	0.933	0.9143	0.0187	chr1	1132962	TTLL10	NM_001130045	Body
cg03251918	0.769459	4.02652	0.000194045	0.999965	0.5635	0.4452	0.1183	chr4	156298325	MAP9	NM_001039580	TSS1500
cg12892471	0.577151	4.02059	0.000197764	0.999965	0.3276	0.2595	0.0681	chr12	50616779	LIMA1;LIMA1;LIMA1	NM_001113546;NM_001113547;NM_016357	Body;TSS1500;Body
cg07724896	1.42888	4.01988	0.000198212	0.999965	0.8177	0.635	0.1827	chr10	29780678	SVIL;SVIL	NM_021738;NM_003174	Body;Body
cg11036672	0.314216	4.01598	0.000200697	0.999965	0.8248	0.7961	0.0287	chr4	8476435	C4orf23	NM_152544	Body
cg06635952	0.350787	4.01592	0.000200733	0.999965	0.2942	0.2566	0.0376	chr2	70025869	ANXA4	NM_001153	Body
cg23146565	0.29664	4.01573	0.000200857	0.999965	0.4177	0.3758	0.0419	chr17	46100661
cg26060667	0.530643	4.01255	0.000202908	0.999965	0.5751	0.5036	0.0715	chr1	247681242
cg20262330	0.7582	4.01161	0.000203513	0.999965	0.5318	0.4392	0.0926	chr14	70826997	COX16	NM_016468	TSS1500
cg17046823	0.541705	4.00811	0.000205799	0.999965	0.0508	0.0373	0.0135	chr17	16256992	CENPV	NM_181716	TSS200
cg06541349	0.428735	4.00653	0.000206841	0.999965	0.9008	0.8716	0.0292	chr16	4015096	ADCY9	NM_001116	3'UTR
cg23220897	-0.951808	-4.00333	0.000208967	0.999965	0.5583	0.7021	-0.1438	chr3	16924709
cg26246897	0.439212	3.99869	0.00021208	0.999965	0.0197	0.0169	0.0028	chr1	59612710	LOC729467	NR_027120	TSS1500
cg08489349	0.663128	3.99158	0.000216942	0.999965	0.3116	0.241	0.0706	chr17	656181	ELP2P;GEMIN4	NR_024120;NM_015721	Body;TSS1500
cg20012601	0.456722	3.99069	0.000217554	0.999965	0.6473	0.5825	0.0648	chr4	141013584	MAML3	NM_018717	Body
cg19587237	0.347264	3.98991	0.000218098	0.999965	0.2206	0.2005	0.0201	chr1	54797076	SSBP3;SSBP3;SSBP3	NM_001009955;NM_018070;NM_145716	Body;Body;Body
cg24642236	0.194659	3.98614	0.000220729	0.999965	0.1134	0.1027	0.0107	chr1	156460304	MEF2D	NM_005920	5'UTR
cg05376219	0.313595	3.97964	0.000225347	0.999965	0.6075	0.5734	0.0341	chr19	2346279	SPPL2B;SPPL2B	NM_001077238;NM_152988	Body;Body
cg18293633	0.508905	3.96864	0.000233363	0.999965	0.7573	0.7028	0.0545	chr16	88453824
cg01133779	0.303709	3.96107	0.000239043	0.999965	0.8797	0.8561	0.0236	chr3	16371295	RFTN1	NM_015150	Body
cg11494841	0.759039	3.96076	0.000239278	0.999965	0.911	0.8626	0.0484	chr17	80402750	C17orf62;C17orf62;C17orf62	NM_001100407;NM_001033046;NM_001100408	Body;Body;Body
cg19147129	0.664954	3.95781	0.000241528	0.999965	0.2381	0.1736	0.0645	chr2	74230310
cg19841572	0.403703	3.95496	0.000243728	0.999965	0.6469	0.5858	0.0611	chr12	2039752
cg05386606	0.449271	3.94192	0.000254019	0.999965	0.1738	0.1383	0.0355	chr7	72972279	BCL7B	NM_001707	TSS1500
cg18956562	0.3818	3.93608	0.000258756	0.999965	0.808	0.7825	0.0255	chr7	144149304	TPK1;TPK1	NM_001042482;NM_022445	3'UTR;3'UTR
cg15469104	0.27296	3.93018	0.000263641	0.999965	0.029	0.0248	0.0042	chr12	123012300	RSRC2;RSRC2;RSRC2;KNTC1	NM_198261;NM_198262;NM_023012;NM_014708	TSS1500;TSS1500;TSS1500;5'UTR
cg20314331	0.340691	3.92714	0.000266187	0.999965	0.0302	0.0255	0.0047	chr2	131129567	PTPN18;PTPN18	NM_001142370;NM_014369	Body;Body
cg08856529	0.468807	3.92627	0.000266917	0.999965	0.1827	0.1431	0.0396	chr8	140714586	KCNK9	NM_016601	Body
cg24134897	0.765985	3.91389	0.000277573	0.999965	0.8543	0.8059	0.0484	chr11	859670	TSPAN4;TSPAN4;TSPAN4;TSPAN4;TSPAN4;TSPAN4;TSPAN4	NM_001025239;NM_001025237;NM_001025234;NM_001025235;NM_001025236;NM_001025238;NM_003271	5'UTR;Body;Body;Body;Body;Body;Body
cg02122540	0.619773	3.91297	0.000278386	0.999965	0.7322	0.6572	0.075	chr8	142518658	FLJ43860	NM_207414	TSS1500
B5Y vs. NS
ID	logFC	t	P.Value	FDR	mean.b.B5Y	mean.b.NS	Db	chr	pos	UCSC_RefGene_Name	UCSC_RefGene_Accession	UCSC_RefGene_Group
cg27509823	-0.811578	-4.9461	9.11596e-06	0.999991	0.6638	0.7753	-0.1115	chr1	173930183	RC3H1	NM_172071	Body
cg14220678	-1.44259	-4.90665	1.04363e-05	0.999991	0.7873	0.9144	-0.1271	chr1	46089024	CCDC17	NM_001114938	Body
cg19816642	-0.801988	-4.73392	1.88e-05	0.999991	0.3324	0.4633	-0.1309	chr17	21220360
cg15257376	-0.396257	-4.66309	2.38879e-05	0.999991	0.0494	0.0621	-0.0127	chr3	141121677	ZBTB38	NM_001080412	5'UTR
cg05627947	0.660726	4.58502	3.10644e-05	0.999991	0.6989	0.6262	0.0727	chr8	142518599	FLJ43860	NM_207414	TSS1500
cg19963795	0.345611	4.46961	4.56794e-05	0.999991	0.9479	0.9366	0.0113	chr10	465366	DIP2C	NM_014974	Body
cg21601498	1.00048	4.46225	4.68119e-05	0.999991	0.1359	0.0577	0.0782	chr1	16678847	FBXO42;FBXO42	NM_018994;NM_018994	5'UTR;1stExon
cg24278138	-0.310686	-4.45709	4.76206e-05	0.999991	0.0427	0.0513	-0.0086	chr8	10873155	XKR6	NM_173683	Body
cg08728702	0.288202	4.45643	4.77249e-05	0.999991	0.3035	0.2696	0.0339	chr1	156814561	NTRK1;INSRR	NM_001007792;NM_014215	Body;Body
cg04140906	-0.610355	-4.41638	5.45088e-05	0.999991	0.0846	0.1199	-0.0353	chr15	78833505	PSMA4;PSMA4;PSMA4	NM_002789;NM_001102667;NM_001102668	5'UTR;5'UTR;5'UTR
cg11033617	-0.336589	-4.37393	6.27233e-05	0.999991	0.0417	0.0511	-0.0094	chr5	179562118	RASGEF1C	NM_175062	Body
cg15753394	0.50798	4.3087	7.77488e-05	0.999991	0.5294	0.462	0.0674	chr6	17282781	RBM24;RBM24;RBM24	NM_153020;NM_001143941;NM_001143942	TSS200;5'UTR;Body
cg13914893	0.637584	4.30048	7.98746e-05	0.999991	0.1017	0.0715	0.0302	chr9	137980958	OLFM1;OLFM1	NM_014279;NM_006334	Body;Body
cg14170220	-0.595529	-4.29684	8.08355e-05	0.999991	0.1857	0.2507	-0.065	chr17	21220411
cg23025459	-0.548207	-4.29022	8.26092e-05	0.999991	0.5053	0.5749	-0.0696	chr1	3134420	PRDM16;PRDM16	NM_022114;NM_199454	Body;Body
cg11478100	-0.519771	-4.28893	8.29587e-05	0.999991	0.041	0.0574	-0.0164	chr13	103053409	FGF14	NM_175929	Body
cg02987388	-0.903774	-4.22681	0.000101634	0.999991	0.8623	0.9279	-0.0656	chr1	46089045	CCDC17	NM_001114938	Body
cg06687305	-0.673389	-4.22104	0.000103563	0.999991	0.6647	0.7628	-0.0981	chr1	46088486	CCDC17	NM_001114938	Body
cg17834632	-0.259196	-4.20557	0.000108913	0.999991	0.3441	0.3828	-0.0387	chr17	81039747	METRNL	NM_001004431	Body
cg26608718	-0.520883	-4.19851	0.000111444	0.999991	0.2554	0.3354	-0.08	chr19	15530737	AKAP8L	NM_014371	TSS1500
cg01606875	-0.60404	-4.13576	0.000136583	0.999991	0.0595	0.089	-0.0295	chr9	25678753	TUSC1;TUSC1	NM_001004125;NM_001004125	1stExon;5'UTR
cg23219748	-0.281119	-4.13513	0.000136858	0.999991	0.6788	0.7118	-0.033	chr11	134877533
cg06514855	-1.00019	-4.09803	0.000154263	0.999991	0.2045	0.3148	-0.1103	chr17	21220141
cg05049312	-0.601031	-4.0609	0.000173814	0.999991	0.6888	0.7673	-0.0785	chr14	93406016	ITPK1	NM_001142594	Body
cg21907877	-0.304333	-4.05785	0.000175524	0.999991	0.0117	0.0136	-0.0019	chr1	26758543	DHDDS;DHDDS	NM_205861;NM_024887	TSS1500;TSS1500
cg10012394	0.510457	4.05603	0.000176551	0.999991	0.0719	0.0525	0.0194	chr5	63461371	RNF180;RNF180	NM_001113561;NM_178532	TSS1500;TSS1500
cg16491274	1.01132	4.03686	0.000187732	0.999991	0.0915	0.0324	0.0591	chr1	16678832	FBXO42;FBXO42	NM_018994;NM_018994	5'UTR;1stExon
cg24592546	0.366776	4.0363	0.000188074	0.999991	0.872	0.841	0.031	chr6	30136790	TRIM15	NM_033229	Body
cg00358609	-0.266021	-4.03454	0.000189133	0.999991	0.5858	0.6322	-0.0464	chr19	55586676	EPS8L1	NM_133180	TSS1500
cg04910834	0.254636	4.02518	0.000194878	0.999991	0.9417	0.9316	0.0101	chr8	72761320
cg04380939	0.625341	4.01281	0.000202739	0.999991	0.8428	0.7918	0.051	chr16	14658873	PARN;PARN	NM_001134477;NM_002582	Body;Body
cg04211344	-0.455622	-4.00195	0.000209885	0.999991	0.9046	0.9273	-0.0227	chr11	2603221	KCNQ1;KCNQ1	NM_000218;NM_181798	Body;Body
cg06205614	-0.695075	-3.99961	0.000211456	0.999991	0.093	0.1525	-0.0595	chr16	31128351	MYST1;MYST1	NM_032188;NM_182958	TSS1500;TSS1500
cg15235937	-0.435095	-3.99573	0.000214088	0.999991	0.0403	0.0509	-0.0106	chr9	35096153	PIGO;PIGO;PIGO	NM_032634;NM_032634;NM_152850	1stExon;5'UTR;5'UTR
cg19860353	-0.76385	-3.99154	0.000216969	0.999991	0.8251	0.8882	-0.0631	chr3	194756349
cg13125506	-0.910929	-3.98957	0.000218329	0.999991	0.6805	0.797	-0.1165	chr9	68299110
cg05940514	-0.419108	-3.98706	0.000220082	0.999991	0.9206	0.9387	-0.0181	chr17	39791696
cg01310964	0.346841	3.98578	0.000220985	0.999991	0.8988	0.8778	0.021	chr6	100551150
cg15231794	-0.362212	-3.98173	0.000223848	0.999991	0.0568	0.0701	-0.0133	chr19	4639844	TNFAIP8L1;TNFAIP8L1	NM_001167942;NM_152362	TSS200;5'UTR
cg21500538	-0.358619	-3.97597	0.000227992	0.999991	0.7554	0.7996	-0.0442	chrX	152683655	ZFP92	NM_001136273	TSS200
cg08186575	-0.336076	-3.97161	0.000231169	0.999991	0.9162	0.9319	-0.0157	chr19	4371730	SH3GL1	NM_003025	Body
cg23220571	0.220614	3.96793	0.000233896	0.999991	0.9256	0.9167	0.0089	chr2	203877082
cg14108413	0.348893	3.9583	0.000241154	0.999991	0.7146	0.6685	0.0461	chr9	135030709
cg27316088	-0.537554	-3.94434	0.000252074	0.999991	0.1192	0.1633	-0.0441	chr10	133955986	JAKMIP3	NM_001105521	Body
cg11926063	-0.490225	-3.94366	0.000252622	0.999991	0.1992	0.2531	-0.0539	chr3	128444746	RAB7A	NM_004637	TSS1500
cg19841572	-0.382774	-3.93944	0.000256017	0.999991	0.5858	0.6487	-0.0629	chr12	2039752
cg09352815	-0.528576	-3.9378	0.000257354	0.999991	0.6602	0.7348	-0.0746	chr10	130337228
cg18110535	-0.369311	-3.92356	0.00026922	0.999991	0.0339	0.0426	-0.0087	chr18	3012413	LPIN2	NM_014646	TSS1500
cg04006718	-0.418946	-3.91941	0.000272771	0.999991	0.906	0.9305	-0.0245	chr10	1068667	C10orf110;C10orf110;C10orf110;C10orf110;IDI2	NR_024629;NR_027708;NR_027709;NR_024628;NM_033261	Body;Body;Body;Body;Body
cg11844660	-0.803599	-3.91912	0.000273022	0.999991	0.0424	0.0624	-0.02	chr13	99853889	UBAC2;UBAC2;UBAC2	NM_001144072;NM_177967;NR_026644	Body;Body;Body
cg25394782	-0.632079	-3.91819	0.000273827	0.999991	0.8278	0.8781	-0.0503	chr6	168785355
cg05888181	0.483782	3.90586	0.000284702	0.999991	0.4108	0.3576	0.0532	chr8	1952319	KBTBD11	NM_014867	3'UTR
cg02589828	-0.512398	-3.90268	0.00028757	0.999991	0.0762	0.1035	-0.0273	chr5	133967994	SAR1B;SAR1B	NM_016103;NM_001033503	5'UTR;5'UTR
cg06646636	-0.225643	-3.90241	0.000287818	0.999991	0.426	0.467	-0.041	chr16	734766	JMJD8;WDR24	NM_001005920;NM_032259	TSS1500;Body
cg27420590	-0.458378	-3.89985	0.000290153	0.999991	0.6954	0.7603	-0.0649	chr19	5206640	PTPRS;PTPRS;PTPRS;PTPRS	NM_130854;NM_130853;NM_002850;NM_130855	3'UTR;3'UTR;3'UTR;3'UTR
cg20875919	0.368831	3.89899	0.00029094	0.999991	0.9377	0.9218	0.0159	chr7	2125523	MAD1L1;MAD1L1;MAD1L1	NM_003550;NM_001013837;NM_001013836	Body;Body;Body
cg16523740	0.282036	3.89584	0.000293842	0.999991	0.933	0.9217	0.0113	chr16	73322541
cg04905201	-0.325065	-3.89298	0.000296511	0.999991	0.3543	0.4054	-0.0511	chr16	89119709
cg07659624	-0.290756	-3.89271	0.000296762	0.999991	0.9112	0.9248	-0.0136	chr8	23425272	SLC25A37	NM_016612	Body
cg02122540	-0.58643	-3.88957	0.000299709	0.999991	0.6572	0.7324	-0.0752	chr8	142518658	FLJ43860	NM_207414	TSS1500
cg14234302	-0.61437	-3.88895	0.000300296	0.999991	0.7484	0.8169	-0.0685	chr19	50391354	TBC1D17;TBC1D17	NM_024682;NM_001168222	Body;Body
cg23504157	0.351047	3.87667	0.000312133	0.999991	0.9155	0.8976	0.0179	chr19	8934731	ZNF558	NM_144693	TSS1500
cg04726730	0.323558	3.8685	0.000320254	0.999991	0.968	0.9622	0.0058	chr11	1868700
cg13809962	-0.470864	-3.86823	0.000320528	0.999991	0.1364	0.1846	-0.0482	chrX	84498932	ZNF711	NM_021998	TSS200
cg02369140	-0.327117	-3.86275	0.000326101	0.999991	0.0336	0.0414	-0.0078	chr7	149535246	ZNF862	NM_001099220	TSS1500
cg03637179	0.384443	3.85561	0.00033349	0.999991	0.0607	0.0472	0.0135	chr7	99716580	TAF6;TAF6;TAF6;TAF6;TAF6;CNPY4;TAF6	NM_139123;NM_005641;NM_005641;NM_139315;NM_139123;NM_152755;NM_139122	5'UTR;1stExon;5'UTR;5'UTR;1stExon;TSS1500;5'UTR
cg13662851	0.423524	3.8549	0.000334231	0.999991	0.989	0.9869	0.0021	chr12	48723821	H1FNT	NM_181788	1stExon
cg18202003	-0.26643	-3.85361	0.000335596	0.999991	0.0269	0.0322	-0.0053	chr8	21967328	NUDT18	NM_024815	TSS1500
cg22161131	-0.609859	-3.84943	0.000340016	0.999991	0.1009	0.1315	-0.0306	chr1	109420278	GPSM2	NM_013296	5'UTR
cg24853868	2.35539	3.84759	0.000341989	0.999991	0.7096	0.3742	0.3354	chr1	146555624
cg01010512	-0.348582	-3.84373	0.000346147	0.999991	0.025	0.0318	-0.0068	chr4	2539406
cg26966245	0.296145	3.8413	0.000348799	0.999991	0.9791	0.9755	0.0036	chr17	6337223	AIPL1;AIPL1;AIPL1	NM_001033054;NM_014336;NM_001033055	Body;Body;Body
cg13188098	-1.0774	-3.82363	0.000368639	0.999991	0.168	0.2857	-0.1177	chr12	4918335	KCNA6	NM_002235	TSS200
cg15715337	0.444839	3.81645	0.000377006	0.999991	0.4167	0.369	0.0477	chr1	85600447
cg05727959	-0.265431	-3.81621	0.000377292	0.999991	0.0316	0.0371	-0.0055	chr12	102514075	C12orf48	NM_017915	5'UTR
cg13290476	-0.411651	-3.81029	0.000384328	0.999991	0.777	0.8182	-0.0412	chr15	94010601
cg10118717	-0.532859	-3.80997	0.000384707	0.999991	0.8137	0.8635	-0.0498	chr2	203439
cg02459042	0.904723	3.80934	0.000385466	0.999991	0.9195	0.8658	0.0537	chr17	821621	NXN	NM_022463	Body
cg10671668	-2.14094	-3.80145	0.000395077	0.999991	0.0401	0.151	-0.1109	chr12	4919230	KCNA6	NM_002235	1stExon
cg23602092	1.05818	3.7998	0.000397116	0.999991	0.2913	0.1282	0.1631	chr10	70319645	TET1	NM_030625	TSS1500
cg14849798	-0.291544	-3.79972	0.00039722	0.999991	0.036	0.0438	-0.0078	chr12	104444017	GLT8D2	NM_031302	TSS200
cg13043862	-0.374056	-3.79668	0.000401002	0.999991	0.0459	0.058	-0.0121	chr8	72274598	EYA1	NM_000503	TSS200
cg17346345	-0.599835	-3.79653	0.000401188	0.999991	0.6964	0.7966	-0.1002	chr2	79743491	CTNNA2;CTNNA2	NM_004389;NM_001164883	5'UTR;5'UTR
cg01338255	-0.399377	-3.79581	0.000402084	0.999991	0.0668	0.0873	-0.0205	chr20	30176054
cg11796345	-0.262159	-3.79342	0.000405089	0.999991	0.0214	0.025	-0.0036	chr14	75469176	EIF2B2	NM_014239	TSS1500
cg05405872	-0.445854	-3.7849	0.000415994	0.999991	0.6199	0.6863	-0.0664	chr11	16761533	C11orf58;C11orf58	NM_014267;NM_001142705	Body;5'UTR
cg11100640	-0.748383	-3.7845	0.000416504	0.999991	0.7642	0.8314	-0.0672	chr15	23810861	MKRN3;MKRN3	NM_005664;NM_005664	5'UTR;1stExon
cg00094518	-0.542616	-3.78268	0.000418874	0.999991	0.0547	0.0803	-0.0256	chr7	130418549	KLF14	NM_138693	1stExon
cg08922308	-1.69853	-3.7789	0.000423829	0.999991	0.4134	0.6511	-0.2377	chr12	95226993	MIR492	NR_030171	TSS1500
cg25632672	-0.668325	-3.77724	0.000426028	0.999991	0.0087	0.0108	-0.0021	chr22	39101984	GTPBP1	NM_004286	1stExon
cg07257441	-0.286881	-3.77693	0.00042643	0.999991	0.0317	0.0379	-0.0062	chr17	33814596	SLFN12L	NM_001145027	Body
cg15999590	-0.281736	-3.7736	0.000430871	0.999991	0.673	0.7211	-0.0481	chr17	40718810	MLX;MLX;MLX	NM_170607;NM_198204;NM_198205	TSS1500;TSS1500;TSS1500
cg24300924	-0.299339	-3.7725	0.000432346	0.999991	0.0361	0.0437	-0.0076	chr18	12407808	SLMO1;SLMO1	NM_001142405;NM_006553	TSS200;TSS200
cg04050782	0.433425	3.77137	0.00043387	0.999991	0.8162	0.7725	0.0437	chr4	47707064	CORIN	NM_006587	Body
cg24971181	-0.291764	-3.76734	0.000439332	0.999991	0.0323	0.0382	-0.0059	chr8	25316395	CDCA2;KCTD9	NM_152562;NM_017634	TSS200;TSS1500
cg00846580	-0.314502	-3.7637	0.000444333	0.999991	0.0389	0.0478	-0.0089	chr14	60632234	DHRS7	NM_016029	TSS200
cg16680159	0.421041	3.75968	0.000449915	0.999991	0.8152	0.7702	0.045	chr1	210436103
cg12503237	0.75145	3.7523	0.000460334	0.999991	0.9195	0.8783	0.0412	chr11	125763469	PUS3;HYLS1;HYLS1	NM_031307;NM_145014;NM_001134793	3'UTR;5'UTR;5'UTR
cg01983504	0.299981	3.75082	0.000462452	0.999991	0.9433	0.9335	0.0098	chr20	3897997	PANK2;MIR103-2;PANK2;PANK2	NM_153638;NR_029519;NM_024960;NM_153640	Body;TSS200;Body;Body
cg26808167	-0.667186	-3.74844	0.000465877	0.999991	0.1024	0.1375	-0.0351	chr1	154192205	UBAP2L;UBAP2L;C1orf43;C1orf43;C1orf43	NM_014847;NM_001127320;NM_138740;NM_015449;NM_001098616	TSS1500;TSS1500;Body;Body;Body

## Sheet: B
Differentially methylated positions in the B cohort (top 100 positions)
W5Y vs. NS
ID	logFC	t	P.Value	FDR	mean.b.W5Y	mean.b.NS	Db	chr	pos	UCSC_RefGene_Name	UCSC_RefGene_Accession	UCSC_RefGene_Group
cg05575921	-1.1227	-8.33805	1.05766e-13	4.62231e-08	0.7281	0.85	-0.1219	chr5	373378	AHRR	NM_020731	Body
cg03636183	-0.530491	-8.01776	6.0338e-13	1.31849e-07	0.646	0.7146	-0.0686	chr19	17000585	F2RL3	NM_003950	Body
cg21161138	-0.407692	-7.81216	1.82539e-12	2.6592e-07	0.6936	0.7444	-0.0508	chr5	399360	AHRR	NM_020731	Body
cg21566642	-0.649481	-7.0382	1.07623e-10	1.17588e-05	0.4217	0.5239	-0.1022	chr2	233284661
cg01940273	-0.397515	-6.95574	1.64576e-10	1.43851e-05	0.5793	0.6424	-0.0631	chr2	233284934
cg06126421	-0.618591	-6.72525	5.33469e-10	3.88573e-05	0.6822	0.7548	-0.0726	chr6	30720080
cg26703534	-0.237205	-6.00863	1.83677e-08	0.00114676	0.6348	0.6634	-0.0286	chr5	377358	AHRR	NM_020731	Body
cg05951221	-0.407175	-5.89622	3.14314e-08	0.00157825	0.3732	0.4375	-0.0643	chr2	233284402
cg19572487	-0.355362	-5.88918	3.25016e-08	0.00157825	0.5124	0.5643	-0.0519	chr17	38476024	RARA;RARA;RARA	NM_001145301;NM_000964;NM_001145302	5'UTR;5'UTR;5'UTR
cg21322436	-0.311173	-5.44835	2.53114e-07	0.011062	0.2389	0.2671	-0.0282	chr7	145812842	CNTNAP2	NM_014141	TSS1500
cg16822666	-0.341857	-5.33573	4.21528e-07	0.0159803	0.826	0.8422	-0.0162	chr17	35656660	ACACA;ACACA;ACACA;ACACA;ACACA;ACACA;ACACA	NM_198838;NM_198839;NM_198837;NM_198834;NM_198838;NM_198837;NM_198836	5'UTR;Body;5'UTR;Body;1stExon;1stExon;Body
cg14817490	-0.419661	-5.3154	4.61899e-07	0.0159803	0.2436	0.2828	-0.0392	chr5	392920	AHRR	NM_020731	Body
cg14753356	-0.263151	-5.30901	4.75349e-07	0.0159803	0.3975	0.4286	-0.0311	chr6	30720108
cg12075928	-0.317622	-5.27869	5.44527e-07	0.0169984	0.5113	0.5635	-0.0522	chr8	141801307	PTK2;PTK2	NM_153831;NM_005607	Body;Body
cg15342087	-0.272443	-5.15889	9.27393e-07	0.0262799	0.8333	0.8556	-0.0223	chr6	30720209
cg26361535	-0.325749	-5.15056	9.62117e-07	0.0262799	0.7092	0.7328	-0.0236	chr8	144576604	ZC3H3	NM_015117	Body
cg26271591	-0.39407	-5.01499	1.74117e-06	0.0447618	0.3301	0.3745	-0.0444	chr2	178125956	NFE2L2;NFE2L2;NFE2L2	NM_006164;NM_001145413;NM_001145412	Body;5'UTR;5'UTR
cg04885881	-0.2528	-4.94963	2.30977e-06	0.0560805	0.4445	0.4842	-0.0397	chr1	11123118
cg07428182	0.300261	4.85939	3.39925e-06	0.0736286	0.3175	0.3247	-0.0072	chrX	153686926	PLXNA3	NM_017514	5'UTR
cg20303561	-0.299463	-4.84338	3.63873e-06	0.0736286	0.6717	0.7076	-0.0359	chr14	91881497	CCDC88C	NM_001080414	Body
cg19254163	-0.16706	-4.84067	3.68088e-06	0.0736286	0.6008	0.6198	-0.019	chr11	60623782	GPR44	NM_004778	TSS1500
cg01832549	-0.216747	-4.82936	3.86199e-06	0.0736286	0.4777	0.4977	-0.02	chr1	19774989	CAPZB	NM_004930	Body
cg24838345	-0.453737	-4.82857	3.87489e-06	0.0736286	0.8457	0.8662	-0.0205	chr8	125737353	MTSS1	NM_014751	Body
cg06644428	-0.717095	-4.7919	4.52526e-06	0.0824039	0.0597	0.0828	-0.0231	chr2	233284112
cg04172771	-0.300922	-4.76043	5.16666e-06	0.0901741	0.791	0.8081	-0.0171	chr8	50892702	SNTG1	NM_018967	5'UTR
cg09250473	0.219522	4.74949	5.40975e-06	0.0901741	0.032	0.0296	0.0024	chr19	50168907	IRF3;IRF3;BCL2L12;BCL2L12;BCL2L12;BCL2L12	NM_001571;NM_001571;NM_138639;NM_001040668;NM_001040668;NM_138639	1stExon;5'UTR;5'UTR;1stExon;5'UTR;1stExon
cg24090911	-0.326996	-4.73824	5.67113e-06	0.0901741	0.7733	0.806	-0.0327	chr5	400732	AHRR	NM_020731	Body
cg23161492	-0.367613	-4.70961	6.39277e-06	0.0901741	0.2489	0.2772	-0.0283	chr15	90357202	ANPEP	NM_001150	5'UTR
cg25648203	-0.335567	-4.70575	6.4967e-06	0.0901741	0.7848	0.8124	-0.0276	chr5	395444	AHRR	NM_020731	Body
cg03329539	-0.207162	-4.70487	6.52064e-06	0.0901741	0.3608	0.3937	-0.0329	chr2	233283329
cg10691866	-0.287966	-4.70165	6.60867e-06	0.0901741	0.4637	0.4841	-0.0204	chr7	65817282	TPST1	NM_003596	Body
cg25206760	0.248153	4.69686	6.74206e-06	0.0901741	0.2429	0.2534	-0.0105	chrX	51636664	MAGED1;MAGED1;MAGED1	NM_001005332;NM_001005333;NM_006986	5'UTR;TSS200;TSS200
cg07121795	-0.306601	-4.69449	6.80895e-06	0.0901741	0.4075	0.4348	-0.0273	chr1	16768162	NECAP2;NECAP2;NECAP2	NM_018090;NM_001145277;NM_001145278	Body;Body;Body
cg01899089	-0.20235	-4.68715	7.02034e-06	0.090239	0.5029	0.526	-0.0231	chr5	369969	AHRR	NM_020731	Body
cg05284742	-0.182331	-4.65824	7.91634e-06	0.0988488	0.707	0.7228	-0.0158	chr14	93552128	ITPK1;ITPK1;ITPK1	NM_001142593;NM_014216;NM_001142594	Body;Body;Body
cg24123432	-0.3414	-4.64569	8.33876e-06	0.101231	0.54	0.5668	-0.0268	chrX	105412256
cg08806444	-0.292946	-4.62788	8.97618e-06	0.106024	0.032	0.0358	-0.0038	chr3	5163989	ARL8B;ARL8B	NM_018184;NM_018184	1stExon;5'UTR
cg21091547	-0.30768	-4.61661	9.40353e-06	0.108149	0.6667	0.6947	-0.028	chr6	36645500	CDKN1A;CDKN1A	NM_078467;NM_000389	TSS1500;TSS1500
cg24859433	-0.280742	-4.57163	1.1313e-05	0.12375	0.8383	0.8601	-0.0218	chr6	30720203
cg17142020	0.392515	4.57134	1.13264e-05	0.12375	0.5628	0.5292	0.0336	chr11	134341208
cg18369034	-0.356639	-4.55653	1.20343e-05	0.128278	0.7421	0.772	-0.0299	chr14	52733216	PTGDR	NM_000953	TSS1500
cg18479961	-0.274291	-4.53926	1.29139e-05	0.134376	0.6844	0.6988	-0.0144	chr7	150935476	MIR671;CHPF2	NR_030407;NM_019015	TSS200;Body
cg00636737	-0.224232	-4.48178	1.63099e-05	0.165767	0.7429	0.7587	-0.0158	chr20	62695569	TCEA2;TCEA2	NM_003195;NM_198723	Body;5'UTR
cg17779676	-0.217327	-4.45951	1.78453e-05	0.17725	0.8409	0.8533	-0.0124	chr17	55982124	CUEDC1	NM_017949	TSS1500
cg19859270	-0.275513	-4.44996	1.85454e-05	0.18011	0.9065	0.923	-0.0165	chr3	98251294	GPR15	NM_005290	1stExon
cg23484392	-0.212932	-4.4435	1.90339e-05	0.180836	0.5692	0.5794	-0.0102	chr18	66465334	CCDC102B;CCDC102B;CCDC102B	NM_001093729;NM_024781;NM_024781	5'UTR;1stExon;5'UTR
cg10116490	0.330698	4.39746	2.28924e-05	0.212868	0.3155	0.2851	0.0304	chr1	11561711	PTCHD2	NM_020780	Body
cg08396193	-0.29927	-4.37106	2.54345e-05	0.231578	0.8724	0.8895	-0.0171	chr7	27193709	HOXA7	NM_006896	3'UTR
cg03118443	-0.215593	-4.36021	2.6556e-05	0.236855	0.9392	0.9429	-0.0037	chr6	30309489	TRIM39;TRIM39	NM_172016;NM_021253	Body;Body
cg03450842	-0.176422	-4.34168	2.85823e-05	0.239023	0.5844	0.608	-0.0236	chr10	80834947	ZMIZ1	NM_020338	5'UTR
cg25323554	-0.17622	-4.33863	2.89298e-05	0.239023	0.5349	0.5568	-0.0219	chr17	27135257	C17orf63;C17orf63	NM_001077498;NM_018182	5'UTR;5'UTR
cg05053979	-0.36051	-4.33339	2.95355e-05	0.239023	0.6859	0.7126	-0.0267	chr14	89681043	FOXN3;FOXN3	NM_005197;NM_001085471	Body;Body
cg04761231	-0.143154	-4.33292	2.95912e-05	0.239023	0.2607	0.2685	-0.0078	chr9	127623571	RPL35	NM_007209	Body
cg08595501	-0.312096	-4.32975	2.99643e-05	0.239023	0.6995	0.7255	-0.026	chr5	75878300	IQGAP2	NM_006633	Body
cg27324619	-0.231406	-4.32877	3.00807e-05	0.239023	0.7617	0.7763	-0.0146	chr22	31518860	INPP5J	NM_001002837	TSS200
cg15474579	-0.207177	-4.31372	3.19233e-05	0.246164	0.5917	0.6113	-0.0196	chr6	36645812	CDKN1A;CDKN1A	NM_078467;NM_000389	TSS1500;TSS1500
cg04517079	-0.157766	-4.3091	3.25105e-05	0.246164	0.6081	0.6202	-0.0121	chr6	41546161	FOXP4;FOXP4;FOXP4	NM_001012426;NM_001012427;NM_138457	Body;Body;Body
cg11554391	-0.253017	-4.30786	3.2669e-05	0.246164	0.1446	0.154	-0.0094	chr5	321320	AHRR	NM_020731	Body
cg09975171	-0.294262	-4.30029	3.36588e-05	0.249323	0.3447	0.3864	-0.0417	chrX	154842841	TMLHE	NM_018196	TSS1500
cg03457142	-0.428268	-4.29247	3.47109e-05	0.25283	0.4923	0.525	-0.0327	chr3	71804859	EIF4E3;EIF4E3	NM_001134649;NM_173359	TSS1500;TSS1500
cg05291874	-0.226403	-4.27285	3.74901e-05	0.268598	0.8648	0.8698	-0.005	chr2	169204620
cg14209299	0.191734	4.26186	3.91397e-05	0.275893	0.028	0.0252	0.0028	chr2	107502793	ST6GAL2;ST6GAL2;ST6GAL2	NM_001142351;NM_001142352;NM_032528	TSS200;5'UTR;5'UTR
cg19388776	0.647743	4.25375	4.0401e-05	0.278937	0.0979	0.0774	0.0205	chr3	71835112	PROK2;PROK2	NM_001126128;NM_021935	TSS1500;TSS1500
cg10750182	-0.108515	-4.25094	4.0848e-05	0.278937	0.564	0.5751	-0.0111	chr10	73497514	C10orf105;C10orf105;CDH23	NM_001168390;NM_001168390;NM_022124	5'UTR;1stExon;Body
cg18973863	-0.21466	-4.22051	4.5993e-05	0.309238	0.5766	0.5915	-0.0149	chr13	97794113
cg23771366	-0.185235	-4.20343	4.91464e-05	0.325434	0.4106	0.4348	-0.0242	chr11	86510998	PRSS23	NM_007173	TSS1500
cg02120013	0.291867	4.19723	5.03436e-05	0.328386	0.2519	0.2577	-0.0058	chrX	50214405	DGKK	NM_001013742	TSS1500
cg04862321	-0.189397	-4.18774	5.22268e-05	0.334586	0.539	0.5535	-0.0145	chr6	30580928	PPP1R10	NM_002714	5'UTR
cg11293176	-0.425651	-4.183	5.31931e-05	0.334586	0.074	0.0856	-0.0116	chr3	55518798	WNT5A	NM_003392	Body
cg14927126	-0.212725	-4.18107	5.35909e-05	0.334586	0.8221	0.8357	-0.0136	chr11	116860925	SIK3	NM_025164	Body
cg09157176	-0.131191	-4.17323	5.52391e-05	0.340019	0.2196	0.2236	-0.004	chr11	44599232	CD82;CD82	NM_002231;NM_001024844	5'UTR;5'UTR
cg18450319	-0.24449	-4.16486	5.70512e-05	0.342401	0.7736	0.7939	-0.0203	chr7	152592835
cg10866445	0.221347	4.1608	5.79508e-05	0.342401	0.737	0.7249	0.0121	chr11	134373381
cg23079012	-0.398789	-4.16069	5.79765e-05	0.342401	0.9564	0.9691	-0.0127	chr2	8343710
cg08160085	-0.304024	-4.15516	5.92229e-05	0.344567	0.7155	0.7382	-0.0227	chr12	2045730
cg06026545	-0.303457	-4.15212	5.992e-05	0.344567	0.7276	0.7466	-0.019	chr17	35656860	ACACA;ACACA;ACACA;ACACA;ACACA	NM_198839;NM_198837;NM_198838;NM_198834;NM_198836	Body;TSS200;TSS200;Body;Body
cg03551243	-0.279602	-4.14602	6.1342e-05	0.348163	0.0754	0.0835	-0.0081	chr19	5718912	LONP1	NM_004793	Body
cg20960181	-0.434508	-4.12837	6.56419e-05	0.363903	0.8369	0.8538	-0.0169	chr1	86094825
cg18804920	0.233956	4.12782	6.57806e-05	0.363903	0.8037	0.7905	0.0132	chr7	146572638	CNTNAP2	NM_014141	Body
cg01127300	-0.23545	-4.11601	6.88207e-05	0.375254	0.5257	0.55	-0.0243	chr22	38614796
cg11146034	-0.199566	-4.11093	7.01703e-05	0.375254	0.3682	0.3891	-0.0209	chr12	96590670	ELK3	NM_005230	5'UTR
cg24765079	-0.337844	-4.10709	7.12091e-05	0.375254	0.7313	0.747	-0.0157	chr16	68772430	CDH1	NM_004360	Body
cg16398761	-0.391703	-4.10687	7.12669e-05	0.375254	0.0429	0.0475	-0.0046	chr14	74220238	C14orf43;C14orf43	NM_001043318;NM_194278	5'UTR;5'UTR
cg09804858	-0.217028	-4.10365	7.21506e-05	0.375384	0.0758	0.0816	-0.0058	chr6	42397121	TRERF1	NM_033502	5'UTR
cg22328457	0.538228	4.08596	7.71824e-05	0.387202	0.0965	0.0833	0.0132	chrX	47092729	USP11	NM_004651	Body
cg23003085	-0.249107	-4.0825	7.82024e-05	0.387202	0.1352	0.1496	-0.0144	chr11	64084321	PRDX5;PRDX5;TRMT112;PRDX5	NM_012094;NM_181652;NM_016404;NM_181651	TSS1500;TSS1500;3'UTR;TSS1500
cg04108438	-0.201799	-4.08063	7.87607e-05	0.387202	0.66	0.6806	-0.0206	chr3	64427959
cg16071091	0.218173	4.07868	7.93472e-05	0.387202	0.7707	0.7643	0.0064	chr18	77196147	NFATC1;NFATC1;NFATC1;NFATC1;NFATC1	NM_006162;NM_172388;NM_172389;NM_172387;NM_172390	Body;5'UTR;Body;Body;Body
cg10594774	-0.236039	-4.07461	8.05849e-05	0.387202	0.8847	0.8975	-0.0128	chr10	21152806	NEBL;NEBL	NM_006393;NM_213569	Body;Body
cg13326081	0.139899	4.07187	8.14278e-05	0.387202	0.0188	0.0183	0.0005	chr7	158622328	ESYT2	NM_020728	TSS200
cg27286967	0.136315	4.06823	8.25616e-05	0.387202	0.0272	0.0263	0.0009	chr11	66035932	RAB1B	NM_030981	TSS200
cg02272668	-0.176447	-4.06741	8.2818e-05	0.387202	0.9158	0.9212	-0.0054	chrX	107338894	ATG4A;ATG4A	NM_052936;NM_178270	Body;Body
cg21197336	-0.459708	-4.06685	8.29923e-05	0.387202	0.2608	0.2911	-0.0303	chr3	193587490
cg19446790	0.273631	4.06273	8.42999e-05	0.387202	0.7154	0.6984	0.017	chr12	132647700
cg15496388	-0.144433	-4.06246	8.43867e-05	0.387202	0.2176	0.2203	-0.0027	chr1	155937541	ARHGEF2;ARHGEF2;ARHGEF2	NM_004723;NM_001162383;NM_001162384	Body;Body;Body
cg17451176	-0.35417	-4.06038	8.50539e-05	0.387202	0.2648	0.2776	-0.0128	chr5	140743808	PCDHGA4;PCDHGA2;PCDHGB2;PCDHGA5;PCDHGA1;PCDHGB1;PCDHGA5;PCDHGA3	NM_018917;NM_018915;NM_018923;NM_018918;NM_018912;NM_018922;NM_032054;NM_018916	Body;Body;Body;TSS200;Body;Body;TSS200;Body
cg26988853	-0.155533	-4.0571	8.61194e-05	0.388011	0.8684	0.874	-0.0056	chr16	67695978	PARD6A;ACD;ACD;PARD6A;ACD	NM_016948;NM_022914;NM_001082487;NM_001037281;NM_001082486	Body;TSS1500;TSS1500;Body;TSS1500
cg00031779	-0.182483	-4.04849	8.89703e-05	0.396766	0.9012	0.9109	-0.0097	chr18	56296243	ALPK2	NM_052947	TSS200
cg24631547	-0.212869	-4.04189	9.12167e-05	0.402675	0.889	0.8926	-0.0036	chr12	58147265	CDK4	NM_000075	TSS1500
cg23170988	-0.179484	-4.0356	9.34113e-05	0.408239	0.5195	0.532	-0.0125	chr10	88720216	SNCG	NM_003087	Body
W5Y vs. B5Y
ID	logFC	t	P.Value	FDR	mean.b.W5Y	mean.b.B5Y	Db	chr	pos	UCSC_RefGene_Name	UCSC_RefGene_Accession	UCSC_RefGene_Group
cg05575921	-0.880353	-5.75448	6.14109e-08	0.0268386	0.7281	0.8263	-0.0982	chr5	373378	AHRR	NM_020731	Body
cg13643180	-0.302016	-5.07712	1.32827e-06	0.206859	0.426	0.4492	-0.0232	chr6	29761288	HCG4	NR_002139	TSS1500
cg03636183	-0.380527	-5.06184	1.41997e-06	0.206859	0.646	0.6904	-0.0444	chr19	17000585	F2RL3	NM_003950	Body
cg03940103	-0.198663	-4.98441	1.98787e-06	0.217191	0.1291	0.1366	-0.0075	chr19	41698823	CYP2S1	NM_030622	TSS1500
cg21161138	-0.290583	-4.9007	2.84969e-06	0.249082	0.6936	0.7339	-0.0403	chr5	399360	AHRR	NM_020731	Body
cg01940273	-0.313601	-4.82965	3.85718e-06	0.271374	0.5793	0.6157	-0.0364	chr2	233284934
cg24838345	-0.512635	-4.80144	4.34661e-06	0.271374	0.8457	0.8709	-0.0252	chr8	125737353	MTSS1	NM_014751	Body
cg14396035	-0.394226	-4.75986	5.17906e-06	0.281348	0.2971	0.3183	-0.0212	chr9	35096980	PIGO;PIGO	NM_032634;NM_152850	TSS1500;TSS1500
cg09975171	-0.367132	-4.72208	6.0682e-06	0.281348	0.3447	0.4207	-0.076	chrX	154842841	TMLHE	NM_018196	TSS1500
cg21080294	0.309472	4.69996	6.65541e-06	0.281348	0.2098	0.2269	-0.0171	chrX	106871478	PRPS1	NM_002764	TSS200
cg26271591	-0.417568	-4.67706	7.32139e-06	0.281348	0.3301	0.3593	-0.0292	chr2	178125956	NFE2L2;NFE2L2;NFE2L2	NM_006164;NM_001145413;NM_001145412	Body;5'UTR;5'UTR
cg04623165	0.517855	4.65706	7.95524e-06	0.281348	0.9018	0.8927	0.0091	chr2	10372402
cg27540791	-0.253427	-4.64376	8.40564e-06	0.281348	0.4099	0.4642	-0.0543	chrX	100475082	DRP2;DRP2;DRP2;DRP2	NM_001171184;NM_001939;NM_001939;NM_001171184	5'UTR;5'UTR;1stExon;1stExon
cg13436843	-0.69778	-4.62689	9.01272e-06	0.281348	0.1645	0.2008	-0.0363	chr6	30071601	TRIM31	NM_007028	Body
cg24123432	-0.374302	-4.48289	1.62368e-05	0.47307	0.54	0.6039	-0.0639	chrX	105412256
cg25084393	-0.283578	-4.43248	1.9896e-05	0.538813	0.4308	0.4755	-0.0447	chrX	16729926	CTPS2;CTPS2;CTPS2;CTPS2	NM_001144002;NM_175859;NM_001144002;NM_019857	5'UTR;5'UTR;1stExon;5'UTR
cg26703534	-0.197492	-4.403	2.23914e-05	0.538813	0.6348	0.6679	-0.0331	chr5	377358	AHRR	NM_020731	Body
cg05758139	-0.263839	-4.39628	2.30007e-05	0.538813	0.9284	0.936	-0.0076	chr1	215169182
cg21566642	-0.460457	-4.39171	2.34248e-05	0.538813	0.4217	0.468	-0.0463	chr2	233284661
cg07075085	-0.396615	-4.36223	2.63437e-05	0.575654	0.5914	0.6271	-0.0357	chr3	64572729	ADAMTS9	NM_182920	Body
cg20752233	-0.373582	-4.34456	2.82573e-05	0.588068	0.6247	0.6499	-0.0252	chr15	40330108	SRP14	NM_003134	Body
cg16116203	-0.27293	-4.29952	3.37606e-05	0.646085	0.6592	0.6829	-0.0237	chr12	6876922	PTMS	NM_002824	Body
cg18476633	0.404087	4.29771	3.40018e-05	0.646085	0.1341	0.1328	0.0013	chrX	13671306	TCEANC;TCEANC	NM_152634;NM_152634	5'UTR;1stExon
cg05548952	-0.394236	-4.23714	4.31088e-05	0.785001	0.765	0.7462	0.0188	chrX	129068271
cg19254163	-0.164646	-4.19887	5.00239e-05	0.861763	0.6008	0.6131	-0.0123	chr11	60623782	GPR44	NM_004778	TSS1500
cg05277991	0.193325	4.19253	5.1268e-05	0.861763	0.0425	0.0395	0.003	chr3	69788295	MITF	NM_198159	TSS1500
cg04135198	-0.216868	-4.17157	5.55939e-05	0.885726	0.6004	0.6164	-0.016	chr8	72917845
cg07121795	-0.30909	-4.16532	5.69496e-05	0.885726	0.4075	0.4361	-0.0286	chr1	16768162	NECAP2;NECAP2;NECAP2	NM_018090;NM_001145277;NM_001145278	Body;Body;Body
cg15574509	-0.315407	-4.15606	5.90193e-05	0.885726	0.5551	0.5979	-0.0428	chr2	47657	FAM110C	NM_001077710	TSS1500
cg11405655	-0.324263	-4.14521	6.15336e-05	0.885726	0.1833	0.2016	-0.0183	chr1	999599
cg26785999	0.348623	4.13703	6.34977e-05	0.885726	0.1028	0.0974	0.0054	chrX	102885043	TCEAL1;TCEAL1;TCEAL1	NM_004780;NM_001006639;NM_001006640	Body;Body;Body
cg01832549	-0.210263	-4.12334	6.69183e-05	0.885726	0.4777	0.5026	-0.0249	chr1	19774989	CAPZB	NM_004930	Body
cg14276580	-0.247967	-4.12195	6.72761e-05	0.885726	0.322	0.3479	-0.0259	chr13	40527020
cg24780981	0.168231	4.11569	6.89069e-05	0.885726	0.017	0.0154	0.0016	chr20	62339512	ZGPAT;ZGPAT;ZGPAT;ARFRP1;ZGPAT;ARFRP1	NM_032527;NM_032527;NM_001083113;NM_003224;NM_181485;NM_001134758	5'UTR;1stExon;5'UTR;TSS200;5'UTR;TSS200
cg21240640	0.208162	4.10031	7.30741e-05	0.912453	0.9103	0.9061	0.0042	chr2	27799388	C2orf16;C2orf16	NM_032266;NM_032266	5'UTR;1stExon
cg22960135	0.217519	4.08549	7.73199e-05	0.916818	0.0972	0.0905	0.0067	chr19	41082622	SHKBP1	NM_138392	TSS200
cg18402101	-0.379442	-4.06667	8.30497e-05	0.916818	0.5203	0.5454	-0.0251	chr11	77789467	NDUFC2	NM_004549	Body
cg15342087	-0.243738	-4.06212	8.44953e-05	0.916818	0.8333	0.8507	-0.0174	chr6	30720209
cg27286967	0.154511	4.05854	8.56497e-05	0.916818	0.0272	0.0252	0.002	chr11	66035932	RAB1B	NM_030981	TSS200
cg23525596	-0.197223	-4.04697	8.9484e-05	0.916818	0.2967	0.3137	-0.017	chr3	50403287	CACNA2D2;CACNA2D2	NM_001005505;NM_006030	Body;Body
cg14383572	-0.429789	-4.04675	8.95588e-05	0.916818	0.2872	0.3061	-0.0189	chr4	7289497	SORCS2	NM_020777	Body
cg20303561	-0.28336	-4.03361	9.41137e-05	0.916818	0.6717	0.7051	-0.0334	chr14	91881497	CCDC88C	NM_001080414	Body
cg21823918	-0.461278	-4.03289	9.43687e-05	0.916818	0.8812	0.8961	-0.0149	chr15	22560430
cg22334000	-0.249669	-4.02454	9.7388e-05	0.916818	0.034	0.0337	0.0003	chr4	81256999	C4orf22	NM_152770	1stExon
cg00087735	-0.408745	-4.01991	9.90988e-05	0.916818	0.9126	0.9249	-0.0123	chr1	8390233	SLC45A1	NM_001080397	Body
cg14613228	-0.229242	-4.01644	0.000100402	0.916818	0.7339	0.7559	-0.022	chr1	78621066
cg15680288	-0.364319	-4.01599	0.000100574	0.916818	0.0531	0.0614	-0.0083	chr4	112709411
cg27537125	-0.175484	-4.00578	0.000104507	0.916818	0.1691	0.1828	-0.0137	chr1	25349681
cg08575122	-0.314383	-4.00547	0.000104627	0.916818	0.0767	0.0823	-0.0056	chr10	33269417
cg00302763	0.387983	4.0048	0.000104891	0.916818	0.877	0.8612	0.0158	chr15	22442000
cg12047391	-0.217252	-3.99263	0.00010979	0.932201	0.9317	0.936	-0.0043	chr1	160957458
cg16512882	-0.223756	-3.98657	0.000112308	0.932201	0.0591	0.0638	-0.0047	chr10	45496087	C10orf25;ZNF22	NM_001039380;NM_006963	1stExon;TSS200
cg15999833	0.257084	3.98076	0.000114777	0.932201	0.8436	0.8391	0.0045	chr7	43332308	HECW1	NM_015052	Body
cg19450479	0.323675	3.97485	0.000117339	0.932201	0.0528	0.046	0.0068	chr3	5018817
cg09102997	-0.202001	-3.97046	0.000119282	0.932201	0.9376	0.9418	-0.0042	chr8	18078756	NAT1;NAT1;NAT1;NAT1;NAT1;NAT1;NAT1;NAT1;NAT1	NM_001160171;NM_001160173;NM_001160176;NM_001160172;NM_000662;NM_001160170;NM_001160174;NM_001160175;NM_001160179	5'UTR;5'UTR;Body;5'UTR;5'UTR;5'UTR;TSS1500;Body;5'UTR
cg25691526	0.306036	3.96225	0.00012299	0.932201	0.0993	0.0939	0.0054	chrX	130964707	LOC286467	NR_026975	TSS200
cg17520314	-0.346507	-3.95773	0.000125075	0.932201	0.0365	0.0399	-0.0034	chr17	79604207	NPLOC4	NM_017921	TSS200
cg23079012	-0.430663	-3.95465	0.000126519	0.932201	0.9564	0.9679	-0.0115	chr2	8343710
cg26890101	-0.208054	-3.94586	0.000130723	0.932201	0.0385	0.039	-0.0005	chr2	70485637	PCYOX1	NM_016297	Body
cg01219670	0.344057	3.94521	0.000131039	0.932201	0.8485	0.8429	0.0056	chr7	76054755	ZP3;ZP3	NM_007155;NM_001110354	Body;Body
cg02864844	-0.162297	-3.94153	0.000132844	0.932201	0.0332	0.0351	-0.0019	chr7	149917263
cg25185536	-0.220955	-3.93992	0.000133639	0.932201	0.9209	0.9253	-0.0044	chr2	37642493
cg21064579	0.232814	3.93843	0.00013438	0.932201	0.8974	0.8937	0.0037	chr19	49206444	FUT2;FUT2	NM_001097638;NM_000511	Body;Body
cg26958524	-0.225092	-3.93346	0.000136884	0.934731	0.0378	0.0406	-0.0028	chr16	86613067	FOXL1	NM_005250	1stExon
cg12281328	-0.286716	-3.92922	0.000139053	0.934938	0.3811	0.4037	-0.0226	chr5	149681703	ARSI	NM_001012301	1stExon
cg07317983	0.217128	3.92449	0.000141506	0.937017	0.9042	0.8986	0.0056	chr3	114790596	ZBTB20;ZBTB20	NM_015642;NM_001164343	5'UTR;TSS1500
cg04719215	0.234351	3.9075	0.000150682	0.96707	0.6685	0.6523	0.0162	chr16	20081258	GPR139	NM_001002911	Body
cg14674634	-0.190561	-3.90695	0.000150992	0.96707	0.2585	0.2691	-0.0106	chr10	129948933
cg17107193	0.291168	3.90393	0.000152683	0.96707	0.052	0.0469	0.0051	chr6	5261438	LYRM4;FARS2;LYRM4;LYRM4	NM_020408;NM_006567;NM_001164840;NM_001164841	TSS1500;TSS200;TSS1500;TSS1500
cg10884288	-0.222023	-3.89631	0.000157031	0.974395	0.0515	0.0533	-0.0018	chr7	4922196	RADIL	NM_018059	5'UTR
cg20051444	0.109046	3.89413	0.000158299	0.974395	0.0163	0.0151	0.0012	chr11	67188673	ATPGD1;ATPGD1	NM_020811;NM_001166222	Body;Body
cg10978544	-0.258289	-3.88918	0.00016121	0.97853	0.4759	0.5102	-0.0343	chrX	15339848	PIGA;PIGA	NM_002641;NM_020473	Body;Body
cg19051815	-0.284231	-3.87749	0.000168287	0.999956	0.0574	0.06	-0.0026	chr11	64949046	CAPN1	NM_005186	TSS1500
cg08231251	0.147038	3.87204	0.000171685	0.999956	0.0299	0.028	0.0019	chr1	27114322	PIGV	NM_017837	TSS200
cg15575222	-0.240308	-3.86777	0.000174396	0.999956	0.0531	0.0563	-0.0032	chr20	1206255	RAD21L1	NM_001136566	TSS1500
cg16329197	-0.511942	-3.85824	0.000180591	0.999956	0.1304	0.1454	-0.015	chr12	53359506
cg22704527	0.208136	3.84724	0.000188001	0.999956	0.038	0.0349	0.0031	chr15	90808798	NGRN;NGRN	NM_001033088;NR_028052	TSS200;TSS200
cg02804166	0.188781	3.84555	0.000189167	0.999956	0.2065	0.2404	-0.0339	chrX	133506996	PHF6;PHF6;PHF6	NM_001015877;NM_032458;NM_032335	TSS1500;TSS1500;TSS1500
cg04884627	0.21835	3.84051	0.000192677	0.999956	0.026	0.0237	0.0023	chr8	92082278	OTUD6B	NM_016023	TSS200
cg00917437	-0.202064	-3.83622	0.000195715	0.999956	0.3476	0.3514	-0.0038	chr14	55879046	KIAA0831	NM_014924	TSS1500
cg05946640	0.207229	3.83178	0.000198908	0.999956	0.9013	0.8975	0.0038	chr1	236154201	NID1	NM_002508	Body
cg15972331	-0.252586	-3.82231	0.000205882	0.999956	0.0231	0.025	-0.0019	chr13	102569894	FGF14;FGF14	NM_175929;NM_004115	Body;TSS1500
cg16822666	-0.2781	-3.82031	0.000207385	0.999956	0.826	0.8402	-0.0142	chr17	35656660	ACACA;ACACA;ACACA;ACACA;ACACA;ACACA;ACACA	NM_198838;NM_198839;NM_198837;NM_198834;NM_198838;NM_198837;NM_198836	5'UTR;Body;5'UTR;Body;1stExon;1stExon;Body
cg21577365	0.490185	3.81801	0.000209123	0.999956	0.7847	0.7708	0.0139	chr15	22367858	OR4M2;LOC727924	NM_001004719;NR_015416	TSS1500;Body
cg09301471	0.225509	3.81472	0.000211637	0.999956	0.966	0.9635	0.0025	chr16	89349945	ANKRD11	NM_013275	Body
cg07498606	0.148004	3.81352	0.00021256	0.999956	0.0184	0.0173	0.0011	chr16	67313043	PLEKHG4;PLEKHG4;PLEKHG4;PLEKHG4;PLEKHG4;PLEKHG4	NM_001129731;NM_015432;NM_001129727;NM_001129728;NM_015432;NM_001129729	TSS1500;1stExon;5'UTR;TSS200;5'UTR;TSS1500
cg03133097	0.205371	3.81307	0.000212915	0.999956	0.8356	0.8272	0.0084	chr16	81579400	CMIP;CMIP	NM_030629;NM_198390	Body;Body
cg04862321	-0.195855	-3.81146	0.000214161	0.999956	0.539	0.5532	-0.0142	chr6	30580928	PPP1R10	NM_002714	5'UTR
cg05541640	-0.196735	-3.81135	0.000214246	0.999956	0.2085	0.2189	-0.0104	chr3	52008740	ABHD14B;ABHD14B;ABHD14A;ABHD14B	NR_027476;NM_032750;NM_015407;NM_001146314	TSS200;TSS200;TSS1500;TSS200
cg24185116	-0.234611	-3.80455	0.000219594	0.999956	0.0612	0.0622	-0.001	chr15	52044314	LYSMD2;TMOD2;TMOD2	NM_001143917;NM_014548;NM_001142885	TSS1500;5'UTR;5'UTR
cg25343618	0.26701	3.80377	0.000220218	0.999956	0.0805	0.0743	0.0062	chr1	156631235
cg23069305	0.202769	3.79947	0.000223677	0.999956	0.033	0.0309	0.0021	chr12	48500318	SENP1;PFKM	NM_014554;NM_001166686	TSS1500;5'UTR
cg18439833	-0.173253	-3.79419	0.000227986	0.999956	0.4527	0.4667	-0.014	chr1	917642	C1orf170	NR_027693	TSS200
cg01153834	-0.207173	-3.79381	0.000228304	0.999956	0.9165	0.9244	-0.0079	chr11	3254296	MRGPRE	NM_001039165	TSS1500
cg12242579	0.171633	3.78249	0.00023783	0.999956	0.9336	0.9318	0.0018	chr13	24025497
cg17053963	-0.187682	-3.77661	0.000242937	0.999956	0.052	0.0543	-0.0023	chr3	44063832
cg12140144	-0.648462	-3.77512	0.000244244	0.999956	0.068	0.0871	-0.0191	chr1	2984275	FLJ42875;PRDM16;FLJ42875;PRDM16	NR_024371;NM_199454;NR_015440;NM_022114	Body;TSS1500;Body;TSS1500
cg05951221	-0.295577	-3.76714	0.000251363	0.999956	0.3732	0.3996	-0.0264	chr2	233284402
cg19681716	-0.189325	-3.76291	0.000255217	0.999956	0.0178	0.0188	-0.001	chr14	74769604	ABCD4;ABCD4	NR_003256;NM_005050	Body;1stExon
cg16448785	0.22657	3.76212	0.000255945	0.999956	0.9019	0.8992	0.0027	chr5	56268336
B5Y vs. NS
ID	logFC	t	P.Value	FDR	mean.b.B5Y	mean.b.NS	Db	chr	pos	UCSC_RefGene_Name	UCSC_RefGene_Accession	UCSC_RefGene_Group
cg23357708	-0.30673	-5.2291	6.79389e-07	0.296916	0.1589	0.1699	-0.011	chr19	8580509	ZNF414;ZNF414	NM_032370;NM_001146175	TSS1500;TSS1500
cg09544641	-0.33049	-4.85097	3.52322e-06	0.740267	0.9442	0.9496	-0.0054	chr4	7043168	CCDC96	NM_153376	1stExon
cg09954189	-0.249088	-4.7072	6.4573e-06	0.740267	0.8656	0.8749	-0.0093	chr8	20314553
cg08890828	-0.146883	-4.60095	1.00297e-05	0.740267	0.02	0.0211	-0.0011	chr5	102594123	C5orf30	NM_033211	TSS1500
cg20061155	0.283307	4.58745	1.06021e-05	0.740267	0.0787	0.0701	0.0086	chr8	109095388	RSPO2	NM_178565	5'UTR
cg24011408	0.201387	4.5701	1.13842e-05	0.740267	0.2117	0.2012	0.0105	chr12	48396354	COL2A1;COL2A1	NM_001844;NM_033150	Body;Body
cg00025436	-0.176467	-4.5596	1.18842e-05	0.740267	0.0248	0.0268	-0.002	chr12	56660492	COQ10A;COQ10A	NM_001099337;NM_144576	TSS1500;TSS200
cg24659054	0.287204	4.52744	1.35507e-05	0.740267	0.0282	0.0249	0.0033	chr10	134600656	NKX6-2	NM_177400	TSS1500
cg03940103	0.158985	4.4751	1.67568e-05	0.813698	0.1366	0.1305	0.0061	chr19	41698823	CYP2S1	NM_030622	TSS1500
cg22934308	-0.409686	-4.38923	2.36579e-05	0.93195	0.3967	0.4215	-0.0248	chr2	177038617
cg25693099	-0.218614	-4.29824	3.39308e-05	0.93195	0.8987	0.9051	-0.0064	chr18	3879303	DLGAP1	NM_004746	1stExon
cg19015511	-0.243187	-4.28961	3.5103e-05	0.93195	0.9167	0.9238	-0.0071	chr17	3698179	ITGAE	NM_002208	Body
cg27651218	-0.243856	-4.27881	3.6625e-05	0.93195	0.9286	0.9326	-0.004	chr14	93813520	KIAA1409;COX8C	NM_020818;NM_182971	5'UTR;TSS200
cg04313385	-0.216684	-4.26458	3.87249e-05	0.93195	0.8876	0.8935	-0.0059	chr12	5603989	NTF3;NTF3	NM_002527;NM_001102654	1stExon;Body
cg14161730	-0.314488	-4.23998	4.26342e-05	0.93195	0.2842	0.2743	0.0099	chrX	47441290	SYN1;TIMP1;SYN1	NM_006950;NM_003254;NM_133499	Body;TSS1500;Body
cg25079100	0.171072	4.23975	4.2672e-05	0.93195	0.8247	0.8165	0.0082	chr5	26669370
cg25400253	-0.168704	-4.23498	4.3473e-05	0.93195	0.1179	0.1247	-0.0068	chr17	42466960	ITGA2B	NM_000419	TSS200
cg02246609	0.320428	4.23139	4.40852e-05	0.93195	0.3584	0.3251	0.0333	chr6	28584003
cg01048346	0.265555	4.22645	4.4942e-05	0.93195	0.8969	0.8941	0.0028	chr12	31824671	AMN1;AMN1	NM_001113402;NR_004854	3'UTR;Body
cg05125578	0.118629	4.21192	4.75535e-05	0.93195	0.0215	0.021	0.0005	chr1	43613565	FAM183A	NM_001101376	TSS200
cg13994196	0.313643	4.20236	4.93514e-05	0.93195	0.9088	0.9062	0.0026	chr6	117737102	ROS1	NM_002944	Body
cg10691866	-0.260026	-4.19202	5.13687e-05	0.93195	0.4614	0.4841	-0.0227	chr7	65817282	TPST1	NM_003596	Body
cg03048314	0.26841	4.18363	5.30643e-05	0.93195	0.0372	0.0326	0.0046	chr1	19970337	NBL1;NBL1	NM_005380;NM_182744	TSS1500;Body
cg01029247	-0.16382	-4.17756	5.4324e-05	0.93195	0.0282	0.0303	-0.0021	chr3	11684498	VGLL4;VGLL4	NM_014667;NM_001128219	Body;Body
cg10389229	0.17622	4.16529	5.69564e-05	0.93195	0.0173	0.0162	0.0011	chr12	66583203	IRAK3;IRAK3	NM_001142523;NM_007199	1stExon;1stExon
cg12881363	-0.667401	-4.16395	5.72512e-05	0.93195	0.1711	0.1938	-0.0227	chr22	50528298	MOV10L1;MOV10L1;MOV10L1	NM_018995;NM_001164104;NM_001164105	TSS200;TSS200;TSS1500
cg16738646	-0.305266	-4.14416	6.17811e-05	0.93195	0.2449	0.2705	-0.0256	chr1	43409193	SLC2A1	NM_006516	Body
cg03333590	0.213947	4.1221	6.7236e-05	0.93195	0.0252	0.0248	0.0004	chr3	186335094	AHSG	NM_001622	Body
cg04057706	-0.208654	-4.07515	8.042e-05	0.93195	0.8727	0.878	-0.0053	chr11	63591857	C11orf84	NM_138471	Body
cg08373003	0.257882	4.07049	8.18549e-05	0.93195	0.0276	0.0242	0.0034	chr5	134367099	PITX1	NM_002653	Body
cg05942349	-0.255097	-4.06435	8.37858e-05	0.93195	0.9237	0.9257	-0.002	chr10	44501010
cg10397440	0.194903	4.05975	8.52566e-05	0.93195	0.0464	0.044	0.0024	chr8	57359258	PENK;PENK;PENK	NM_006211;NM_001135690;NM_001135690	TSS1500;1stExon;5'UTR
cg15078061	-0.221516	-4.05427	8.70472e-05	0.93195	0.9291	0.9329	-0.0038	chr6	32117558	PRRT1	NM_030651	Body
cg23820770	0.232768	4.03365	9.40999e-05	0.93195	0.0847	0.0819	0.0028	chr2	71693579	DYSF;DYSF;DYSF;DYSF;DYSF;DYSF;DYSF;DYSF;DYSF;DYSF;DYSF;DYSF;DYSF;DYSF	NM_001130984;NM_001130986;NM_001130983;NM_001130979;NM_001130980;NM_001130976;NM_001130981;NM_001130985;NM_001130987;NM_001130978;NM_001130455;NM_003494;NM_001130982;NM_001130977	TSS1500;TSS1500;TSS1500;Body;Body;Body;Body;TSS1500;TSS1500;Body;TSS1500;Body;TSS1500;Body
cg06577028	-0.219828	-4.0277	9.6236e-05	0.93195	0.7807	0.7937	-0.013	chr8	1638304	DLGAP2	NM_004745	Body
cg03688058	0.262628	4.02571	9.69595e-05	0.93195	0.0864	0.0798	0.0066	chr7	89840708	STEAP2;STEAP2	NM_152999;NM_001040665	TSS1500;TSS1500
cg27409499	-0.245968	-4.02266	9.80804e-05	0.93195	0.0454	0.0503	-0.0049	chr6	31628339	C6orf47;C6orf47	NM_021184;NM_021184	5'UTR;1stExon
cg01558501	0.205899	4.01052	0.000102664	0.93195	0.338	0.3032	0.0348	chrX	99667223
cg25338423	0.171549	4.0054	0.000104657	0.93195	0.1411	0.1323	0.0088	chr3	66023157	MAGI1;MAGI1;MAGI1	NM_015520;NM_001033057;NM_004742	Body;Body;Body
cg26810157	0.183462	4.00145	0.000106221	0.93195	0.8989	0.8965	0.0024	chr15	57579076	TCF12;TCF12;TCF12;TCF12;TCF12	NM_207040;NM_207037;NM_003205;NM_207038;NM_207036	3'UTR;3'UTR;3'UTR;3'UTR;3'UTR
cg20075156	0.224775	3.9907	0.000110587	0.93195	0.0237	0.0206	0.0031	chr4	11430717	HS3ST1	NM_005114	TSS200
cg17836014	-0.193529	-3.98939	0.00011113	0.93195	0.784	0.7956	-0.0116	chr2	201630341
cg05499641	0.136337	3.98154	0.000114444	0.93195	0.9442	0.9406	0.0036	chr7	112130309	C7orf53;C7orf53	NM_001134468;NM_182597	3'UTR;3'UTR
cg05174855	-0.348307	-3.98	0.000115104	0.93195	0.8878	0.8935	-0.0057	chr16	1592091	IFT140;TMEM204	NM_014714;NM_024600	Body;Body
cg18688077	0.232056	3.97543	0.000117087	0.93195	0.8745	0.8737	0.0008	chr10	85684424
cg16797421	-0.259729	-3.97478	0.000117372	0.93195	0.0598	0.066	-0.0062	chr6	147428486
cg05480042	-0.288022	-3.95604	0.000125869	0.93195	0.0262	0.0283	-0.0021	chr6	26217092	HIST1H2AE;HIST1H2BG	NM_021052;NM_003518	TSS200;TSS1500
cg00181669	-0.219922	-3.94405	0.000131606	0.93195	0.8611	0.8726	-0.0115	chr3	44000978
cg10620680	-0.261929	-3.92709	0.000140152	0.93195	0.2256	0.2446	-0.019	chr1	178025100
cg14617810	0.179583	3.9211	0.000143296	0.93195	0.0278	0.0268	0.001	chr9	99382193	CDC14B;CDC14B	NM_003671;NM_033331	TSS200;TSS200
cg21461300	-0.506526	-3.91838	0.000144744	0.93195	0.0999	0.1252	-0.0253	chr13	114830702	RASA3	NM_007368	Body
cg02991338	0.298561	3.9133	0.000147487	0.93195	0.07	0.062	0.008	chr14	29236017	FOXG1	NM_005249	TSS1500
cg25614853	0.267667	3.91302	0.000147642	0.93195	0.3415	0.3006	0.0409	chrX	149534258
cg07121021	0.434325	3.89608	0.000157166	0.93195	0.9282	0.9083	0.0199	chr10	37414597	ANKRD30A	NM_052997	TSS200
cg01054432	-0.21882	-3.88528	0.000163539	0.93195	0.906	0.9139	-0.0079	chr6	32166538	NOTCH4	NM_004557	Body
cg07498624	0.236246	3.87928	0.000167185	0.93195	0.0497	0.0449	0.0048	chr16	204831
cg03402235	0.217182	3.86612	0.000175455	0.93195	0.8982	0.8918	0.0064	chr15	42749336	ZFP106	NM_022473	1stExon
cg26684776	-0.257374	-3.85845	0.000180453	0.93195	0.0496	0.0551	-0.0055	chr6	90085550	RRAGD	NM_021244	Body
cg06104959	0.251606	3.8575	0.000181081	0.93195	0.2333	0.2113	0.022	chrX	67913324	STARD8;STARD8;STARD8	NM_001142504;NM_014725;NM_001142503	TSS200;5'UTR;Body
cg13168820	0.211979	3.85653	0.000181723	0.93195	0.078	0.0717	0.0063	chr20	41818356	PTPRT;PTPRT	NM_007050;NM_133170	1stExon;1stExon
cg03828947	-0.184603	-3.85591	0.000182136	0.93195	0.0237	0.0261	-0.0024	chr5	1800132	MRPL36;NDUFS6	NM_032479;NM_004553	TSS200;TSS1500
cg08962184	-0.126922	-3.85165	0.000184994	0.93195	0.0239	0.026	-0.0021	chr6	31697152	DDAH2	NM_013974	5'UTR
cg22632840	-0.501244	-3.84584	0.000188967	0.93195	0.0719	0.0822	-0.0103	chr11	67071646	SSH3	NM_017857	Body
cg18133477	-0.137992	-3.84042	0.000192743	0.93195	0.7507	0.7603	-0.0096	chr20	33293445	TP53INP2	NM_021202	5'UTR
cg14181425	-0.19328	-3.83655	0.000195481	0.93195	0.8517	0.8593	-0.0076	chr3	118924865
cg01074659	-0.238385	-3.83613	0.000195778	0.93195	0.968	0.9707	-0.0027	chr5	1840229
cg13436843	0.513473	3.81977	0.00020779	0.93195	0.2008	0.1729	0.0279	chr6	30071601	TRIM31	NM_007028	Body
cg02485328	0.156973	3.81144	0.000214174	0.93195	0.9476	0.9449	0.0027	chr5	158522603	EBF1	NM_024007	Body
cg15635480	0.295145	3.81102	0.000214502	0.93195	0.1651	0.1478	0.0173	chr20	35090169	DLGAP4;DLGAP4;DLGAP4;DLGAP4	NM_001042486;NM_014902;NM_183006;NM_183006	5'UTR;Body;1stExon;5'UTR
cg24987293	0.217511	3.81099	0.000214523	0.93195	0.9415	0.9369	0.0046	chr12	121792270	ANAPC5	NM_001137559	TSS1500
cg24954210	-0.256493	-3.8097	0.000215535	0.93195	0.8722	0.8793	-0.0071	chr3	62856521	CADPS;CADPS;CADPS	NM_003716;NM_183394;NM_183393	Body;Body;Body
cg11160408	-0.167933	-3.80872	0.000216299	0.93195	0.928	0.929	-0.001	chr3	123750917
cg11844042	-0.201052	-3.80376	0.000220224	0.93195	0.7552	0.7626	-0.0074	chr4	153602251	TMEM154	NM_152680	TSS1500
cg06132028	0.304255	3.80365	0.000220311	0.93195	0.0439	0.0396	0.0043	chr6	133562466	EYA4;EYA4;EYA4	NM_172103;NM_172105;NM_004100	TSS200;TSS200;TSS200
cg17611951	0.207772	3.802	0.000221632	0.93195	0.1071	0.0979	0.0092	chr7	82792105	PCLO;PCLO;PCLO;PCLO	NM_033026;NM_033026;NM_014510;NM_014510	5'UTR;1stExon;1stExon;5'UTR
cg22772747	-0.20967	-3.80054	0.000222807	0.93195	0.9419	0.9446	-0.0027	chr7	27164285	HOXA3	NM_153631	5'UTR
cg01924561	-0.316306	-3.79941	0.00022372	0.93195	0.5303	0.5688	-0.0385	chr1	43416103	SLC2A1	NM_006516	Body
cg19822428	-0.147393	-3.79765	0.000225151	0.93195	0.0296	0.032	-0.0024	chr6	3118573	BPHL;BPHL;BPHL;BPHL	NR_026648;NR_026649;NM_004332;NR_026650	TSS1500;TSS1500;TSS1500;TSS1500
cg03974204	-0.220224	-3.79548	0.000226925	0.93195	0.7146	0.7331	-0.0185	chr10	124252811	HTRA1	NM_002775	Body
cg12912919	0.296054	3.78534	0.000235404	0.93195	0.8621	0.8637	-0.0016	chr7	92079392	GATAD1	NM_021167	Body
cg25015371	-0.154718	-3.77792	0.000241792	0.93195	0.437	0.4506	-0.0136	chr6	108874950
cg10180481	-0.189526	-3.7751	0.000244256	0.93195	0.0343	0.0369	-0.0026	chr17	900238	TIMM22	NM_013337	TSS200
cg17313042	0.186191	3.77391	0.000245308	0.93195	0.9199	0.9149	0.005	chr19	57878074	ZNF547	NM_173631	5'UTR
cg05169846	-0.331495	-3.77248	0.000246574	0.93195	0.0385	0.0459	-0.0074	chr12	1905735	CACNA2D4	NM_172364	Body
cg18760621	0.168856	3.77128	0.00024765	0.93195	0.0454	0.043	0.0024	chr1	158083299
cg08187814	-0.184171	-3.76962	0.00024913	0.93195	0.848	0.8603	-0.0123	chr2	145202065	ZEB2;ZEB2	NM_014795;NM_001171653	Body;Body
cg26794221	-0.246542	-3.76376	0.000254443	0.93195	0.8913	0.8929	-0.0016	chr5	131646362	SLC22A4	NM_003059	Body
cg12281328	0.244688	3.76197	0.000256084	0.93195	0.4037	0.379	0.0247	chr5	149681703	ARSI	NM_001012301	1stExon
cg03224850	-0.32904	-3.75841	0.000259385	0.93195	0.7586	0.7862	-0.0276	chr1	19199155	ALDH4A1;ALDH4A1;ALDH4A1	NM_170726;NM_001161504;NM_003748	3'UTR;3'UTR;3'UTR
cg08626831	-0.190792	-3.75807	0.000259701	0.93195	0.8618	0.8709	-0.0091	chr17	20841558
cg08151498	0.154893	3.75035	0.000267	0.93195	0.0153	0.015	0.0003	chr11	46403416	MDK;MDK;MDK;MDK	NM_001012333;NM_001012333;NM_001012334;NM_002391	1stExon;5'UTR;5'UTR;5'UTR
cg01614643	-0.221742	-3.74643	0.000270783	0.93195	0.8618	0.8703	-0.0085	chr6	30124769	TRIM10;TRIM10	NM_006778;NM_052828	Body;Body
cg15633375	0.16675	3.74541	0.000271776	0.93195	0.0279	0.0261	0.0018	chr19	531368	CDC34	NM_004359	TSS1500
cg06391762	0.168004	3.74523	0.000271947	0.93195	0.0265	0.0263	0.0002	chr17	46908391	CALCOCO2;CALCOCO2	NM_005831;NM_005831	5'UTR;1stExon
cg20675703	0.411339	3.74111	0.000275992	0.93195	0.12	0.1058	0.0142	chr6	156885671
cg26017874	-0.287037	-3.73786	0.000279229	0.93195	0.8746	0.8868	-0.0122	chr1	120337793	REG4;REG4	NM_001159352;NM_032044	Body;Body
cg00690148	0.209202	3.73433	0.000282777	0.93195	0.0239	0.0219	0.002	chr2	119916017	C1QL2;C1QL2	NM_182528;NM_182528	1stExon;5'UTR
cg16533314	0.266217	3.73217	0.000284971	0.93195	0.8551	0.8489	0.0062	chr16	4474558	DNAJA3;DNAJA3	NM_005147;NM_001135110	TSS1500;TSS1500
cg14429919	-0.418517	-3.73138	0.000285777	0.93195	0.7406	0.7581	-0.0175	chr6	3054820
cg14788749	0.162454	3.72682	0.000290477	0.93195	0.1006	0.1	0.0006	chr22	35937309	RASD2	NM_014310	TSS200

## Sheet: beta reggression
MS/HC model (μ ~ PY + MS + Smoking + PY:MS, ϕ ~ Smoking)
Effect
ID	PY	MS	Smoking B5Y	Smoking W5Y	PY:MS interaction	(phi)_SMOKING_5YB5Y	(phi)_SMOKING_5YW5Y
cg03991871	-0.011	0.005	-0.03	-0.11	-0.014	-0.739	-0.362
cg05575921	-0.023	0.047	0.065	-0.326	-0.027	-1.09	-1.56
cg24090911	-0.005	0.035	-0.052	-0.101	-0.008	-0.515	-0.314
P value
ID	PY	MS	Smoking B5Y	Smoking W5Y	PY:MS interaction	(phi)_SMOKING_5YB5Y	(phi)_SMOKING_5YW5Y
cg03991871	0.00386	0.916	0.662	0.094	0.00713	0.000554	0.0837
cg05575921	1.17e-08	0.21	0.26	2.24e-06	3.86e-07	3.59e-07	7.3e-14
cg24090911	0.0327	0.237	0.177	0.00977	0.0118	0.0159	0.133
