# Supplementary material for: Smoking induces DNA methylation changes in Multiple Sclerosis patients with exposure-response relationship
Source: Sci Rep. 2017 Nov 6;7:14589. doi: 10.1038/s41598-017-14788-w (PMC5674007; doi:10.1038/s41598-017-14788-w)
Supplement: Supplementary file 4 — Supplementary table 3 [file 41598_2017_14788_MOESM4_ESM.xlsx]

## Sheet: Sheet1
Supplementary table 3. Primers for bisulfite pyrosequencing validation
AHRR_F	GGATTGTTTATTTTTGAGAGGGTAG
AHRR_R*	CCTATCCCCTACCTCCCA
AHRR_SEQ	ATTGTTTATTTTTGAGAGGGTA
ALPI_F	GGAAGAGTAGAGTTAGGTTTAGGAG
ALPI_R*	ACCTCCCAATCCAACATCC
ALPI_SEQ	AGTAGAGTTAGGTTTAGGA
IER1/DDR1_F	ATTGGATGAGTTGATTTATAAAGTGAA
IER1/DDR1_R*	AACTATCCCTCCCAACCTTA
IER1/DDR1_SEQ	TTTTTTGAAATTTTATGATTTAGTA
*Biotinylated primer
